# Supplementary material for: Chondroitin/dermatan sulfate glycosyltransferase genes are essential for craniofacial development
Source: PLoS Genet. 2022 Feb 22;18(2):e1010067. doi: 10.1371/journal.pgen.1010067 (PMC8896900; doi:10.1371/journal.pgen.1010067)
Supplement: S2 Table — The excel file contain three sheets: The sheet “Complete dataset” includes all gene expression data from the experiment. The sheet “GAG-biosynthesis enzymes” presents the gene expression of GAG glycosyl transferases and GAG-modifying enzymes identified in this experiment. The sheet “Proteoglycans” presents the gene expression of CS/DS proteoglycan core proteins identified in this experiment. (XLSX) [file pgen.1010067.s014.xlsx]

## Sheet: Data
original_ClusterID	2016update_ClusterID	2016update_Gene description	2016update_GeneSymbol	control vs csgalnact1a-/-	control vs chsy1-/-	control vs csgalnact1a-/-;csgalnact2-/-	p value control vs csgalnact1a-/-	p value control vs chsy1-/-	p value control vs csgalnact1a-/-;csgalnact2-/-	2016update_EntrezGeneID	2016update_Genomic_coordinates	2016update_OligoSeq	2016update_probeID	2016update_RepresentativeAccession
13120455	13120455	si:ch73-44m9.5 [Source:ZFIN;Acc:ZDB-GENE-081031-86]	si:ch73-44m9.5	-15.5466	-6.18964	-3.16907	0.000360947	0.00441234	0.0380507		chr22:7709521|-	CATCTGTTGCTTAGTGATGATACTA	1062348	ENSDART00000147073
13251161	13251161	Pim proto-oncogene, serine/threonine kinase, related 102 [Source:ZFIN;Acc:ZDB-GENE-081104-109]	pimr102	-12.4099	-12.3182	-8.11624	8.24911e-08	8.44179e-08	3.48085e-07		chr8:13415566|+	TCAAGATTTCTTGCCTCAAACAGCC	680567	ENSDART00000131826
13172083	13172083	finTRIM family, member 50	ftr50	-8.53315	-5.60416	-5.79413	1.0306e-05	5.08456e-05	4.43099e-05	100137114	chr3:4645331|+	CTGGCAGATCCAAAGATAGATGAGT	847892	XM_009299083.1
13245234	13245234	si:ch211-261n11.7	si:ch211-261n11.7	-8.53314	-3.4091	-9.22735	0.0010054	0.0204676	0.000801873	100535903	chr8:22464844|-	TAGTGTAAATGGCACGTCCTGCTGG	1341745	XM_009303950.1
13245245	13245245	tumor necrosis factor receptor superfamily member 14-like	LOC797618	-7.66997	-3.07998	-8.85778	0.00158851	0.0324985	0.00104328	797618	chr8:22470485|-	GAATGCTAGTTCTTACAATCGTCAT	423592	XM_005166955.2
13171099	13171099	si:ch211-214b16.3	si:ch211-214b16.3	-7.65112	-6.63971	-7.17087	1.01111e-05	1.7259e-05	1.28588e-05	564346	chr3:60193185|+	TATTTCTCCTCCTATCACATTAGAG	698025	XM_009299873.1
13302362	13302362	prostaglandin F2 receptor negative regulator-like	LOC101883373	-7.05222	-6.66518	-5.68048	1.52779e-07	1.92029e-07	3.80695e-07	101883373	chr9:492620|-	ACACTCGCTCACAAGGCTGGACTGG	1148209	XM_009304396.1
13251008	13251008	si:dkey-104n9.1	si:dkey-104n9.1	-6.96404	-7.57274	-8.05341	2.45829e-05	1.80325e-05	1.446e-05	560366	chr8:12805690|+	TATATATCATTCACTGACTCGGTGT	1187948	XR_223934.2
13028475	13028475	uncharacterized LOC101887132	LOC101887132	-6.54587	-2.44317	1.08226	7.99789e-06	0.00136852	0.682644	101887132	chr15:46084575|-	TAAAACCGTAGCCTGTTGGTGGCGC	250899	XR_658404.1
13301438	13301438	si:ch211-214b16.3	si:ch211-214b16.3	-6.46386	-6.45642	-7.05528	3.37439e-06	3.39021e-06	2.38238e-06	564346	chr3:60197508|+	TGTCACGCGAAGGAAACTTTTGTTC	1031803	XM_009299873.1
13282272	13282272	serpin peptidase inhibitor, clade B (ovalbumin), member 5, like	serpinb5l	-6.22663	-6.42886	-7.33448	0.0219345	0.0203257	0.0148823	405813	no genomic hits	TGTTTGCCGCAATCACAGGTTCCAT	1197053	NM_212877.1
13037752	13037752	Pim proto-oncogene, serine/threonine kinase, related 108	pimr108	-5.31452	-5.52271	-5.73661	1.06655e-05	9.00388e-06	7.63997e-06	100147946	chr16:19219628|+	GAATCTCTCTTAATTTAATCCGCTG	392566	XM_009292263.1
13300354	13300354	complement component 1, q subcomponent-like 4 like	c1ql4l	-4.97477	-3.05161	-1.51362	0.0154821	0.0657052	0.45138	100007371	no genomic hits	TGTAACACCGCCATCATCTCTTTTA	297009	NM_001127336.1
12945070	12945070	helentron 1 helitron-like transposon replicase/helicase/endonuclease	hel_dr1	-4.94377	-5.47205	-5.03224	5.10573e-08	3.14652e-08	4.68183e-08	386714	chr1:7894953|-	TGCCTGCACTGACACAAACTTGGGT	1179891	XR_662947.1
12995122	12995122	epithelial cell adhesion molecule [Source:ZFIN;Acc:ZDB-GENE-040426-2209]	epcam	-4.73459	-4.94313	-4.19219	2.28606e-05	1.87067e-05	4.13196e-05	406454	chr13:8508755|-	GGATTCAACTCTAGCAAAAACAGGC	708357	ENSDART00000059321
13303572	13303572		BX293994.1	-4.51745	-4.29029	-4.085	2.14232e-05	2.7628e-05	3.54289e-05		no genomic hits	AGCATTAGGTACGACGAAAAGTCGT	926508	ENSDART00000163133
13016402	13016402	aspartylglucosaminidase	aga	-4.42568	-4.48581	1.13874	8.21877e-08	7.65738e-08	0.148829	566517	chr14:36088186|+	TCCAAGAGCTTAATCTGATTCGCAG	393866	NM_001110281.1
13126029	13126029	sc:d217	sc:d217	-4.40114	-2.86424	-2.22373	0.000148997	0.00140002	0.00672125	100142642	chr22:7867092|+	CATGCGAGTTTAACGGCTGATCAAA	863192	NM_001122619.1
13192992	13192992	zgc:171242	zgc:171242	-4.37319	-5.15577	-6.1111	6.87218e-05	3.21486e-05	1.56197e-05	100126807	100/100_Multiple	TGAACATGTGACTTGCTCTGGCCAG	662347	NM_001111087.1
13054709	13054709	urokinase plasminogen activator surface receptor-like	LOC100535423	-4.35965	-4.40049	-4.09402	0.00617315	0.00596931	0.00775673	100535423	chr21:5319923|+	ATCACAAAGCTCTGAGTGTTACTTT	789708	XM_003200388.3
13114130	13114130	uncharacterized LOC101886454	LOC101886454	-4.35428	-4.05455	-2.71808	0.000177737	0.000249408	0.00212619	101886454	chr21:12492163|+	AATTAGTAGTTGTCACAGTCAGGCC	470147	XR_659327.1
13285454	13285454	protein tyrosine phosphatase, receptor type, C	ptprc	-4.29648	-4.4069	-3.51023	4.48369e-07	3.92257e-07	1.41544e-06	559154	chr22:22991985|+	GATTATTGCTTCATTCTCATTCCAT	447450	XM_009296373.1
13126057	13126057	uncharacterized LOC100329284	LOC100329284	-4.27673	-2.98591	-2.23847	0.000822195	0.00445265	0.0204013	100329284	chr22:8219778|+	GCAATCAGGTCATTTGTATCTCCAA	1383297	XM_009301737.1
13184956	13184956	si:ch73-56d11.4	si:ch73-56d11.4	-4.26907	-4.29977	-2.94419	0.0213071	0.0208506	0.0663815	100537622	chr4:75201160|-	CCAGTGTGGAAGAAGAGATAATATC	1046869	XM_003198548.3
13011392	13011392	uncharacterized LOC100536116	LOC100536116	-4.15288	-4.11528	-4.05062	1.77093e-06	1.85975e-06	2.02655e-06	100536116	chrUn_KN149831v1:36151|+	GAGTTGTCTCCTTGGTCATTTGATA	193347	XM_009298290.1
13302404	13302404		BX677668.1	-4.04763	-5.2556	-4.31537	0.00646512	0.00249344	0.00508628		chr9:19920829|-	CATTAGGTACGACGAGTAGTCGTTC	272993	ENSDART00000162323
13018621	13018621	sarcoglycan, gamma	sgcg	-3.88623	-1.98952	2.94485	0.00448842	0.0829412	0.0144433	445292	chr15:9351214|-	GACTCACTATAAGCACGAGCTCCGA	885530	XM_009291491.1
13265843	13265843	si:ch211-141e20.2 [Source:ZFIN;Acc:ZDB-GENE-070912-75]	si:ch211-141e20.2	-3.86836	-1.96844	-1.52483	0.0929197	0.367634	0.56842		chr9:19871189|+	GAGAAGCTCTGGATCAGCATACACG	95970	ENSDART00000146841
12959324	12959324	zgc:171470	zgc:171470	-3.84926	-2.86059	-1.7012	0.000652841	0.0029808	0.0662851	565848	chr1:56783731|+	TTTAAATCACATCCTGACGCTCCTG	1193183	NM_001111185.1
13304846	13304846	uncharacterized LOC101883411	LOC101883411	-3.81576	-2.70369	-2.53215	0.000121489	0.000881822	0.00134847	101883411	chr22:7949115|+	CTAAATCTCTCATCATGGTATGTTA	1394943	XM_009296067.1
12959481	12959481	zinc finger protein 501-like	LOC103909514	-3.48001	-2.39272	-1.34257	0.0078019	0.0389952	0.429315	103909514	chr1:57867559|-	CATCATAATTTTTTCCATCTTCCGC	333992	XM_009295902.1
13278332	13278332	si:ch211-9d9.1 [Source:ZFIN;Acc:ZDB-GENE-030131-2657]	si:ch211-9d9.1	-3.4242	-2.84198	-4.95532	0.00305406	0.0074847	0.000613751		no genomic hits	TTCAGGTCTACGTTGGCAAACACCA	864993	ENSDART00000168078
13305186	13305186	cytochrome P450, family 2, subfamily P, polypeptide 9	cyp2p9	-3.29438	-1.524	-1.17195	0.0465775	0.43007	0.762331	393592	no genomic hits	AGAACTATACCTTTGTCTCCAATAA	149651	NM_200620.1
13123818	13123818	si:dkey-286j15.3 [Source:ZFIN;Acc:ZDB-GENE-060503-635]	si:dkey-286j15.3	-3.2688	-2.45344	1.51954	0.000421249	0.00238338	0.0760422	100038796	chr22:30042662|+	ATTGTTTCAGTTGAACGTCGAGTGA	475398	NM_001089576.2
12997600	12997600	Mab-21 domain containing 1	mb21d1	-3.2417	-3.47639	-2.72096	0.0368546	0.0292471	0.0658892	557043	chr13:27197921|-	CAGACTTGCTCTCGGAGTTGTCCAG	281730	XM_680019.3
13240597	13240597	sulfotransferase family 5A, member 1	sult5a1	-3.19945	-3.44641	-2.1679	0.00221997	0.00153165	0.0186466	767718	chr7:56301148|+	CATAATGAACAGCAAAGAGCAAGGT	1199975	NM_001076656.1
13172204	13172204	uncharacterized LOC101886621	LOC101886621	-3.19838	-5.86006	-1.26172	0.022775	0.00270059	0.589343	101886621	chr3:5616694|+	TTCACAGAACTTCAGCCCAGAGATG	658444	XR_660316.1
13164450	13164450	interferon-induced very large GTPase 1-like	LOC100149234	-3.13847	-3.46963	-3.52884	0.0107875	0.00704101	0.00655925	100149234	chr3:4437044|-	TAACAGATTCTGTAGATGCGCCTGC	783636	XM_001922062.3
12959413	12959413	caspase b	caspb	-3.13413	-2.53171	-1.20552	0.000105904	0.00043276	0.281243	259303	chr1:57315838|+	TCGCCTGACCTTGGAAACGTTGATC	645337	NM_152884.2
12962757	12962757	protocadherin 1 gamma 33	pcdh1g33	-3.09438	-1.8545	-6.54828	0.00343882	0.0552864	0.000134979	100003438	no genomic hits	TTTGTGTCTGAAAGAAAACTCGGAG	975626	NM_001109736.1
13301472	13301472	si:ch211-152c2.3	si:ch211-152c2.3	-3.07565	-2.99651	-3.3921	1.71291e-06	2.0491e-06	9.02405e-07	321322	chr4:828544|-	GGTGACCTCTACCAAAGCGAGACGC	692684	XR_660555.1
13283642	13283642	si:dkey-7c18.24	si:dkey-7c18.24	-3.06243	-4.74315	2.57154	0.00803783	0.00123528	0.0182402	562950	chr20:46137554|+	TGAGGTGTTCGATTCCCGGCTTAAG	292924	ENSDART00000138486
13163236	13163236	si:ch73-36p18.4	si:ch73-36p18.4	-3.05916	-2.26575	-48.1532	0.0502052	0.1305	4.44109e-05	101886781	chr25:34620878|+	CAAGAACACTTTGAGAACACCTCTT	367722	XM_005163218.2
13013846	13013846	immunoresponsive gene 1, like	irg1l	-3.04461	-2.68265	-1.1703	0.0416658	0.0640337	0.741003	562007	chr14:11121262|+	TCAATCTACAGTGTGTACAGCAAGT	614299	NM_001077607.1
13065744	13065744	protein phosphatase 1, regulatory subunit 37	ppp1r37	-3.04165	-2.36645	1.17672	0.000485818	0.00238358	0.433079	562516	no genomic hits	TCATGTTTATAACTCCAGTCGTGTG	883149	NM_001080167.2
13048335	13048335	si:ch211-134a4.1	si:ch211-134a4.1	-3.0275	-2.03156	-3.37358	0.0022401	0.0223115	0.00127693	100333489	chr21:5367278|-	GGTTTACACAAGAACTGTTACACTG	1180428	XM_002665247.3
13008454	13008454	si:ch211-153b23.3	si:ch211-153b23.3	-3.00437	-2.87124	-1.63467	0.029104	0.0344937	0.26989	565454	chr14:11127655|-	GATGAGCACCCAAGGAACAGTTAGG	1137218	XM_009307783.1
13126023	13126023	uncharacterized LOC101883526	LOC101883526	-2.8705	-2.00129	-1.76427	0.00220288	0.0194884	0.0442654	101883526	chr22:7768223|+	TTTTAAGGGCATCAACTCCATCTCA	27317	XM_009296064.1
13022675	13022675	uncharacterized LOC101882604	LOC101882604	-2.77861	-3.14219	-1.61164	0.000115452	5.16747e-05	0.0115704	101882604	100/100_Multiple	TGACACACCGCTGATACACCGCTGA	807286	XM_009300812.1
13184909	13184909	membrane-spanning 4-domains, subfamily A, member 17A.5 [Source:ZFIN;Acc:ZDB-GENE-040912-55]	ms4a17a.5	-2.77434	-3.29473	-2.18654	0.0195897	0.0093573	0.0562094	447890	chr4:75083499|-	CGCTGGTGGTCATGCAGCTCTGCAC	1415514	ENSDART00000147574
13236291	13236291	prostaglandin reductase 1-like	LOC566996	-2.73272	-3.02926	-5.43167	0.00592948	0.00346799	0.000245588	566996	chr7:24095870|+	TGTAACATTGTATCTTCCACACAGT	516812	XM_690280.5
12951231	12951231	adhesion G protein-coupled receptor E9 [Source:ZFIN;Acc:ZDB-GENE-121214-61]	adgre9	-2.72879	-2.37999	-2.64705	3.11623e-05	8.88957e-05	3.89382e-05	101883848	chr1:54836683|-	GCTACATTGAACTGAGAATATGAAA	909678	ENSDART00000152441
13105883	13105883	si:dkey-7c18.24	si:dkey-7c18.24	-2.70496	-3.83057	2.43377	0.00929959	0.00176754	0.0159907	562950	chr20:46139563|-	TCAGCCAGTGGACGGCAAGTTCACT	995050	NM_001082832.1
13239668	13239668	four jointed box 1 (Drosophila)	fjx1	-2.70182	-3.32718	-3.3198	0.00030185	8.1344e-05	8.24123e-05	100001423	chr7:49526475|+	TTCTTACCAAATGGACCCTCACAAT	813930	XM_001337564.6
13300144	13300144	cytochrome P450, family 2, subfamily AA, polypeptide 1	cyp2aa1	-2.69159	1.98109	4.55531	0.0119178	0.0558127	0.00110927	572000	no genomic hits	TGAGGCATGAATCTTATGAACTCCA	687720	NM_001025557.2
13197478	13197478	uncharacterized LOC100535859	LOC100535859	-2.68839	-1.2745	-1.66415	0.127019	0.687199	0.406081	100535859	chr5:41723100|-	ACGCGAGCCGCAAAGACATGCAGCA	1196145	XR_661674.1
12952994	12952994	ATP-binding cassette, sub-family G (WHITE), member 2b [Source:ZFIN;Acc:ZDB-GENE-050517-36]	abcg2b	-2.68604	-1.7428	-6.67472	0.000840719	0.0194897	8.77295e-06	570453	chr1:7989009|+	CAAAAATGTCCAATGAATGGTCAAT	203405	ENSDART00000152153
13055640	13055640	uncharacterized LOC100000278	LOC100000278	-2.6477	-1.89368	-3.92785	0.00434465	0.0326937	0.000557333	100000278	chr18:5140118|-	CATGTGTTTGGAAGAACCAGCCTTT	955247	XM_009293385.1
13201212	13201212	glucuronidase, beta	gusb	-2.63371	-2.53154	-4.1365	0.0169149	0.02041	0.00226411	571441	chr5:1804406|+	AGGTGGGCAACACTCCGCTCTCGTT	915208	XM_009301129.1
13008462	13008462	si:ch211-153b23.5	si:ch211-153b23.5	-2.6257	-2.92402	-1.72761	0.0185818	0.01131	0.13394	321177	chr14:11151487|-	CACCACTCAAAGATGAGCAAGACTG	1053694	XM_003199845.3
13131015	13131015	tumor protein p53 inducible nuclear protein 2 [Source:HGNC Symbol;Acc:HGNC:16104]	TP53INP2	-2.62364	-2.70177	-3.97852	0.000441835	0.000362373	3.66976e-05		chr23:2610447|-	GCATAGACATACACCAGACTTACAT	1171117	ENSDART00000159039
13128723	13128723	protein tyrosine phosphatase, receptor type, C	ptprc	-2.61852	-2.71668	-3.10477	1.4474e-05	1.09605e-05	4.28333e-06	559154	chr22:22963033|+	CTAAGCTTCAACAGTGGCGGCGGGC	918770	XM_009296373.1
13023299	13023299	claudin a [Source:ZFIN;Acc:ZDB-GENE-010328-1]	cldna	-2.59084	-2.60419	-1.89491	0.00138312	0.0013382	0.0123833	81580	chr15:2692032|+	GAAATGTTCTGTGGCATATCAGTCA	785026	ENSDART00000102086
12951694	12951694	si:ch211-114l13.1	si:ch211-114l13.1	-2.58871	-1.60548	1.2346	0.0236322	0.202667	0.553934	566121	chr1:57367124|+	TTGAGAGCTTATCCTCAATCCTCTG	1307228	XM_005160210.2
13281122	13281122	signal transducer and activator of transcription 1b	stat1b	-2.565	-7.94428	-1.85602	0.0739304	0.00194648	0.214215	368481	no genomic hits	TACAATATACCCATCATTCCAGATG	143382	NM_200091.2
12971431	12971431	interleukin 1, beta	il1b	-2.5609	-1.94548	-1.27078	0.0212444	0.0778108	0.487322	405770	chr10:45116579|-	TAATAACCATCTCTGAATAGCCGTG	1390229	NM_212844.2
13158108	13158108	annexin A2-A-like	LOC100006250	-2.5267	-2.69011	-2.61876	0.0105606	0.00758586	0.00873547	100006250	chr25:33550116|-	TTGAATGTTAGTTCTGCCTCTCGGA	1059222	XM_001339036.4
13302752	13302752	si:dkey-21c1.4	si:dkey-21c1.4	-2.52358	-1.92243	-2.54058	0.000725664	0.00566996	0.000692826	100151186	chr12:34753505|-	CACTAACCGCTAGAGGACATGCTGG	741602	XM_009306825.1
13169790	13169790	uncharacterized LOC103910329	LOC103910329	-2.52133	-3.03503	-2.74442	0.00307269	0.0010267	0.00183778	103910329	chr3:49662169|+	ATATCACAGTGGCTTTTGGATGTTT	732773	XR_660496.1
13281848	13281848	signal transducer and activator of transcription 1b	stat1b	-2.50649	-4.48818	-1.59704	0.0375815	0.00359842	0.240427	368481	chr9:41417204|-	CACTAAAGGAGTGTATCTCGGGATA	1094241	NM_200091.2
13125718	13125718	si:rp71-36a1.5	si:rp71-36a1.5	-2.4595	-1.4647	-1.53474	0.000508603	0.0448245	0.0285025	100001329	chr22:5805851|+	GACATTAACGCTGAAATTCTTTAAG	301693	XM_009296031.1
13172408	13172408	zinc finger protein 431-like	LOC101882111	-2.4417	-1.43448	1.03507	0.0134455	0.237697	0.905972	101882111	chr3:6954637|+	CAAAACGATTGAATGCCTGGTTGCA	588138	XM_009299137.1
12992190	12992190	adrenoceptor beta 1	adrb1	-2.42559	-2.2395	-2.05919	0.000644012	0.00117002	0.00227421	557194	chr12:30327639|+	TCTCGGGCAGCACAACAGTCTTTTG	1208302	NM_001128689.1
13028076	13028076	si:ch211-181d7.1	si:ch211-181d7.1	-2.42517	-6.62887	1.06208	0.0941065	0.00366114	0.900466		chr15:42734993|+	TAACTGAGTTCAAAGGCTGTGGCGT	436769	ENSDART00000130902
13125778	13125778	zgc:113324	zgc:113324	-2.422	-2.10738	-2.06647	0.000770874	0.00220636	0.00257921	503734	chr22:6043910|+	GATACATTTCTGCAGTAAAGGCTTA	798526	NM_001013312.1
12989839	12989839	prolyl 4-hydroxylase, alpha polypeptide I a	p4ha1a	-2.40802	-2.14484	-1.43255	8.15042e-05	0.000217204	0.0171202	562774	chr12:9547284|-	CTGAATTCCTGACCTCGCTCGTGGA	1017914	NM_001044998.1
12958634	12958634	calpain 9	capn9	-2.37957	-2.72107	-1.94201	0.00746001	0.00341704	0.0261923	445107	chr1:53222243|+	AACGTAGCGGTTTAGCAGCCTTGAG	21134	NM_001003501.1
13252404	13252404	alkaline ceramidase 1	acer1	-2.34159	-2.47266	-2.4293	0.0133877	0.00989268	0.0109082	550266	chr8:20200927|+	TGCTAGCATGTTTTCCGGGTCGTAT	338893	NM_001017603.1
13013858	13013858	si:ch211-153b23.4	si:ch211-153b23.4	-2.33482	-2.15685	-1.2067	0.0265839	0.0394272	0.564539	335392	chr14:11145030|+	AAAAGCGCTATTCAGTTCACCGTGC	932885	NM_001305473.1
12993651	12993651	uncharacterized LOC568241	LOC568241	-2.3296	-2.7779	-1.09718	0.0572496	0.0278784	0.813848	568241	chr12:46104301|+	GAGCATTGTTCACTGGACAGAAGAC	1186821	XM_009306958.1
13169788	13169788	uncharacterized LOC103910328	LOC103910328	-2.32935	-2.75009	-2.56942	9.29398e-05	2.56928e-05	4.2539e-05	103910328	chr3:49694124|+	TCTGTCAATGGATCAGTCTCATGCT	1335694	XR_660495.1
13199596	13199596	uncharacterized LOC572297	LOC572297	-2.29559	-1.65994	-1.31816	0.139857	0.346815	0.600729	572297	chr5:61181056|-	TCTCAGGGACCAAGTGAAATGGCAC	169717	XM_009301910.1
13163223	13163223	histone 1, H4, like	hist1h4l	-2.29291	-1.95536	-11.0419	0.025813	0.0583757	4.76444e-05	100126027	chr25:34602531|+	AAAGCCATACAGAGTGCGGCCCTGA	1231456	NM_001105706.2
13076755	13076755	granulin 2	grn2	-2.29283	-3.7089	-1.82637	0.0514735	0.00685003	0.135415	336575	chr19:40609411|+	TCACACTAATTCAGTAAGAGTAAAC	447158	NM_212756.2
13262314	13262314	signal transducer and activator of transcription 1b	stat1b	-2.29187	-3.17902	-1.62258	0.0152557	0.00266311	0.110568	368481	chr9:41418164|-	GCTGCAGCTGGTTCCAGAGCGTCAT	413997	NM_200091.2
13046164	13046164	grainyhead-like transcription factor 3	grhl3	-2.27858	-2.95346	-1.88985	0.00820921	0.00178277	0.0272165	794613	chr17:26946991|-	TGGTATCCGGTCTCCTCTCTGAGGT	20413	XM_005158558.2
13278740	13278740	methylenetetrahydrofolate dehydrogenase (NADP+ dependent) 1-like	mthfd1l	-2.27839	-2.22671	-1.72944	0.00904887	0.0104222	0.0523136	100034522	no genomic hits	TGAACAATGTCACCAACTGCTCTTT	1183261	NM_001242996.1
13282534	13282534	zgc:92049	zgc:92049	-2.26913	-1.85043	-1.95187	0.0400027	0.103155	0.0806654	64691	no genomic hits	TGTCAGCAAAAAACCAAAGAGATCC	815486	NM_131695.1
12993549	12993549	uncharacterized LOC100005948	LOC100005948	-2.26841	-2.34267	1.08486	0.0518973	0.0451127	0.826163	100005948	chr12:45906016|+	TACACTATCAAATATGACTGAGACG	858632	XM_001344808.7
13178615	13178615	hemoglobin alpha embryonic-3	hbae3	-2.26567	-1.74567	-1.9506	0.000459236	0.0046973	0.00164695	30601	chr3:54892034|+	TCATTAAGGCGAATACAGTGTCGCA	320307	NM_183066.2
13039817	13039817	uncharacterized LOC101883708	LOC101883708	-2.26524	-1.89491	-2.00398	0.0160662	0.0448089	0.0323997	101883708	chr16:31668144|+	AAATGTAGCTACTTTGCCCCATGAG	932197	XM_005158186.2
13174879	13174879	ubiquitin specific peptidase 7 (herpes virus-associated)	usp7	-2.2428	-1.64212	-1.67603	0.00894538	0.0682291	0.0595991	553758	chr3:27509793|+	TAACTAATTGCAACAGTTTGTCTCG	599177	XM_009299467.1
13279184	13279184	protein tyrosine phosphatase, receptor type, C [Source:ZFIN;Acc:ZDB-GENE-050208-585]	ptprc	-2.22394	-2.16627	-1.85228	0.000182994	0.00022989	0.00101031		chr22:23053055|+	TATCGCAAAAAATCTCGCCATTTCC	815835	ENSDART00000137873
13281082	13281082	signal transducer and activator of transcription 1b	stat1b	-2.22372	-3.91356	-1.39452	0.0189792	0.00104819	0.257386	368481	chr9:41422314|-	TTCCCCTGCATGGAGTCACCTTTAC	1413624	NM_200091.2
13242635	13242635	mucin-2-like	LOC101886963	-2.21409	-2.52254	-2.77923	0.000141241	4.83303e-05	2.34819e-05	101886963	chr8:2105838|-	GCTCATTGTGGCCAGCAGACAGCCG	231636	XM_005166748.2
13204863	13204863	NADPH oxidase activator 1	noxa1	-2.20109	-2.18256	-1.87524	0.0228086	0.0238929	0.0554136	556318	chr5:28542832|+	CATTGAGACCCCTTTACTTGGTGCA	134218	NM_001030100.2
12953399	12953399	si:dkey-31e10.6	si:dkey-31e10.6	-2.19119	-2.36334	-1.43151	0.000188955	9.9805e-05	0.0178564	100334656	chr1:9989021|+	ATGCTGTGCATTCAGATTTCACATT	1320491	XM_009306342.1
13302892	13302892	dehydrogenase/reductase (SDR family) member 13 like 1	dhrs13l1	-2.19046	-2.50785	-2.01252	7.66382e-05	2.43692e-05	0.000170269	402945	chr14:4054765|-	TGAGCAGTTCAACCATACTTGACAT	900908	ENSDART00000160431
12958912	12958912	uncharacterized LOC101886925	LOC101886925	-2.1872	-1.65362	-1.83321	0.012007	0.071382	0.0367429	101886925	chr1:54507773|+	TGCCATTTACGAGTCTTACATAAAG	267673	XR_659218.1
12949323	12949323	catenin (cadherin-associated protein), delta 1	ctnnd1	-2.17998	-1.98984	-2.49663	0.000976496	0.00208914	0.000345394	556726	no genomic hits	AAATATCCCTCTGCCTCTTCTGTAA	703845	XM_009293442.1
13174481	13174481	karyopherin alpha 2 (RAG cohort 1, importin alpha 1)	kpna2	-2.1791	-2.40384	-1.90901	0.0128687	0.00710332	0.0294725	436607	chr3:25239514|+	TAAGTGGCGTGCAGAAATGATCGGA	641119	NM_001002335.1
13209385	13209385	annexin A1b	anxa1b	-2.17733	-2.0386	-1.88526	0.00860786	0.0133075	0.0225999	353358	chr5:64333366|+	TGTCATCCGATGTAATGTCCGTCAC	519448	NM_181759.1
13099528	13099528	zgc:100864	zgc:100864	-2.16779	-2.76721	-2.53316	0.00231542	0.000416371	0.000751098	445134	chr20:52686591|-	TCACAGTGCCCTATGTGTACACACA	669536	NM_001003528.1
13265841	13265841	pyridoxal (pyridoxine, vitamin B6) kinase a [Source:ZFIN;Acc:ZDB-GENE-030131-8376]	pdxka	-2.1669	-1.76802	-1.49708	0.0286239	0.0852325	0.201934	791775	chr9:19846094|+	TAAAAGAGACTTAATTGCTGTGAGA	1005279	ENSDART00000110009
13259226	13259226	pyridoxal (pyridoxine, vitamin B6) kinase a	pdxka	-2.16374	-1.75042	-1.1694	0.00519642	0.0246644	0.462562	791775	chr9:19812498|-	TGTTTACAAGAACTGGCCAATCGCG	1044388	XM_009304645.1
13153113	13153113	uncharacterized LOC100004944	LOC100004944	-2.15893	-2.27726	-1.6133	0.00176697	0.00117347	0.0212946	100004944	chr24:40072976|+	GAGTGCTATTTTATCCAGAGTGTCC	337170	XM_001344086.3
13163227	13163227	si:dkey-108k21.27	si:dkey-108k21.27	-2.15444	-1.94256	-5.88306	0.0370493	0.0626735	0.000420384	100332744	chr25:34607146|+	GGTGTACTTGGTGACTGCTTTAGTG	562871	XM_005170733.2
13022687	13022687	caseinolytic peptidase B protein homolog	LOC103908885	-2.1521	-3.85796	-1.67822	0.0411185	0.00267697	0.139141	103908885	chr15:46955191|-	TGTCTTTGTCTATTTCCACTACTGT	694331	XM_009292001.1
13122725	13122725	guanine nucleotide binding protein (G protein), alpha 15 (Gq class), tandem duplicate 2	gna15.2	-2.152	-1.92304	-2.94799	0.0143095	0.028857	0.00229914	100332929	chr22:21985279|-	GAAAACATGCCTCTCGTCATCTGAG	240920	XM_002667364.4
13171107	13171107	si:ch211-214b16.3	si:ch211-214b16.3	-2.14766	-2.19087	-1.48779	0.00730527	0.00638367	0.100705	564346	chr3:60131090|+	TGTTGATATAGTCCTGAATTCCCCT	532459	XM_005164268.2
12980620	12980620	zgc:153665	zgc:153665	-2.12826	-2.54908	-1.78947	0.0203568	0.00725034	0.0569434	768299	chr11:30383841|+	TAAAAGGTGAAGAGCAAACAGGCAT	616945	NM_001077463.1
13056257	13056257	si:dkeyp-1h4.6 [Source:ZFIN;Acc:ZDB-GENE-060503-841]	si:dkeyp-1h4.6	-2.12693	-3.36986	-2.95917	0.00936142	0.000592236	0.00121255		chr18:7632446|-	GAGCAGTGCAGCTCTTCAGCTGTTA	686302	ENSDART00000136313
13245734	13245734	matrix metallopeptidase 9	mmp9	-2.11455	-2.27714	-1.55293	0.085831	0.0635315	0.28287	406397	chr8:24260310|-	GAGAAACTGTCTTGCAAGTGCTCAG	551341	NM_213123.1
13178893	13178893	si:ch211-256e16.11	si:ch211-256e16.11	-2.11292	-1.69601	-1.2386	0.000485381	0.00403362	0.145163	103910341	chr3:58118232|+	TCTTGATCTGCTGAAAATACAGTCT	984756	XM_009299837.1
13212684	13212684	esophageal cancer related gene 4b	ecrg4b	-2.11168	-2.71868	-2.71827	0.00556595	0.00101755	0.00101852	793804	chr6:15141819|-	AGAATGGCTGGCACACAGAGGCTGT	1208162	XM_005168723.2
13281958	13281958	matrix metallopeptidase 13a [Source:ZFIN;Acc:ZDB-GENE-031202-2]	mmp13a	-2.10914	-1.63366	-1.52276	0.0531229	0.174272	0.237233	387293	chr10:38649978|-	CGATCGGGTTGCTGTGGCCTGAAAA	595514	NM_001290479.1
12951684	12951684	si:ch211-114l13.3 [Source:ZFIN;Acc:ZDB-GENE-070424-112]	si:ch211-114l13.3	-2.10322	-1.60526	1.01618	0.00112021	0.0135689	0.917531		chr1:57343402|-	GACACGGAATGTCGTCGTTTTACTC	1282978	ENSDART00000141678
13048351	13048351	si:ch211-134a4.4	si:ch211-134a4.4	-2.09899	-1.8043	-2.58608	0.00105579	0.00407292	0.000208157	101882984	chr21:5411728|-	CACTGGGACATGTTCTTTCTGTTTG	506063	XM_005161486.2
13025231	13025231	sb:cb37	sb:cb37	-2.09747	-2.04256	-1.261	0.00260387	0.00321221	0.214808	100006947	chr15:21201344|+	AATCTTGACCAGAATATAGAAAAGC	1225761	XM_001345505.6
13299922	13299922	cytochrome P450, family 2, subfamily k, polypeptide 19	cyp2k19	-2.09459	-1.29302	1.1262	0.00160361	0.143252	0.474403		chr3:12587752|-	CAGACAGGCCAACTCATTCACGGTA	909515	ENSDART00000158403
13305226	13305226	dehydrogenase/reductase (SDR family) member 13 like 1	dhrs13l1	-2.08567	-2.27546	-1.88454	7.04237e-05	3.15129e-05	0.000198209	402945	no genomic hits	GTGTTTCCACCCGTGACAATGACTG	1164632	NM_205648.1
13210667	13210667	low density lipoprotein receptor b	ldlrb	-2.07595	-1.93906	-1.35473	0.000141437	0.00027643	0.0226351		chr6:86806|-	TAGCTGCCCGGCAGGTTCACACACA	113166	ENSDART00000151899
12927883	12927883	meningioma expressed antigen 5 (hyaluronidase) like	mgea5l	-2.07301	-2.54731	-3.98893	0.0624272	0.0241008	0.00340766	571547	chr11:44711029|+	GGATTATCCATCAGTCATTGCTCTT	1268521	XM_009306329.1
13185297	13185297	sine oculis binding protein homolog (Drosophila) b	sobpb	-2.07238	-2.13961	-2.85856	0.000495189	0.000373287	3.96212e-05	100006088	no genomic hits	CACAGTCAGACAGAGGCGAAGGGAT	1099170	NM_001114983.2
13252771	13252771	si:ch211-261n11.5	si:ch211-261n11.5	-2.06993	-1.59207	-2.31204	0.0136493	0.0790398	0.00672295	560890	chr8:22478002|+	CAAGAAAGAGCAGTGTCTGAATCAA	1258392	XM_684290.6
12990448	12990448	uncharacterized LOC101885994	LOC101885994	-2.06971	-2.10728	-2.46835	0.00176472	0.00152242	0.000449748	101885994	100/100_Multiple	TCGAAAGCCAAGGTGGACCTGTACA	1136550	XM_005156119.2
13151061	13151061	lysozyme [Source:ZFIN;Acc:ZDB-GENE-020515-2]	lyz	-2.0694	-2.32215	-1.29749	0.000282279	0.000102698	0.0596786	677744	chr24:23890728|+	TAATGATGACGATGCCTGTTTAAAA	1369006	ENSDART00000080549
12965045	12965045	matrix metallopeptidase 13a	mmp13a	-2.06735	-1.92894	-1.69791	0.0460908	0.0654709	0.123949	387293	no genomic hits	CATACAGTCGGGTCAGGTAATTCTC	14790	ENSDART00000169378
13170059	13170059	zgc:163083	zgc:163083	-2.06378	-2.42635	-2.78707	0.00168215	0.000471743	0.000177772	566848	chr3:44875671|-	CCATGTTTGAAGACTGCTGCCTCTG	1047061	NM_001083559.1
13275670	13275670	cytochrome P450, family 1, subfamily C, polypeptide 2	cyp1c2	-2.06269	-1.97211	-1.55606	3.09531e-05	4.91442e-05	0.000902994	100137725	chr17:796067|-	TACGAGCAGTTTAAAGTCAAGTCCT	342671	NM_001114849.1
12961296	12961296	integrin, alpha 2 (CD49B, alpha 2 subunit of VLA-2 receptor), tandem duplicate 2	itga2.2	-2.0558	-2.41436	-1.72405	0.000784841	0.000207588	0.00418197	100536533	chr10:9073234|-	TCAGTGGTTGACAGACGCTTCCAGG	1022908	XM_003199304.3
13164559	13164559	sterile alpha motif domain-containing protein 9-like	LOC101882642	-2.05222	-1.73705	1.08616	0.0432611	0.102663	0.78971	101882642	chr3:6639852|+	TAGATGAAACAGCTGTCCTGCCTTG	1246128	XM_005163712.2
13277594	13277594	si:dkey-8k3.2	si:dkey-8k3.2	-2.05073	-1.76722	-1.57106	0.00737688	0.0223472	0.0553667	794635	no genomic hits	TCACTTCTGCCATCTAGATTAATCA	1391040	XM_001334604.4
13126012	13126012	uncharacterized LOC101883645	LOC101883645	-2.04779	-1.73773	-1.5675	0.00273992	0.0110441	0.0281411	101883645	chr22:7733144|+	GAATCTCTTGTGTTTGGTCTCTCGG	626774	XM_009296061.1
13247732	13247732	uncharacterized LOC101884513	LOC101884513	-2.04533	-1.56262	-2.02306	0.0047275	0.0421517	0.00514191	101884513	chr4:45611979|-	GTTCCATCATTGTCTTCTCCACGGC	578868	XM_009300642.1
13304594	13304594	si:ch73-347e22.8	si:ch73-347e22.8	-2.0384	-2.1135	-2.10474	0.00669255	0.00513627	0.00529348	100000389	chr19:11019007|-	CTATAGTTAAGACAGCGCCGTGTGC	1045758	XM_005173759.2
13116970	13116970	si:dkey-22f5.9	si:dkey-22f5.9	-2.03777	-2.57566	-1.36018	0.0151302	0.00347223	0.219961	100526813	chr21:30614494|+	TCTCACAAGCATGAGGACACCGAGG	1116446	XM_003200878.3
13085178	13085178	calreticulin 3b	calr3b	-2.03696	-2.42873	-1.38839	0.00440651	0.00120649	0.108073	321315	chr2:55673326|+	TGCCAGTGCCAATAATGCAGCCGAA	1281266	NM_201465.3
13124494	13124494	ceruloplasmin	cp	-2.0317	-1.44917	-1.24589	1.96443e-05	0.00159649	0.0243285	84702	chr22:38241010|-	CATATCGGCGGTCCTCTCCTTGAGT	520323	NM_131802.1
13055631	13055631	cell wall protein DAN4-like	LOC100535405	-2.02561	-2.37148	-2.18814	0.0609989	0.0285779	0.0420608	100535405	chr18:5106619|-	GCCAAGGTAGTTGTAGTCATTATAG	1060514	XM_003200418.2
13282004	13282004	major histocompatibility complex class I UJA	mhc1uja	-2.0229	-2.04497	1.11311	0.00461475	0.00424153	0.570508	393377	no genomic hits	GATTGAGCCCAATGAGAAAGATCAG	1139982	NM_200406.1
13284116	13284116	major histocompatibility complex class I UJA	mhc1uja	-2.0229	-2.04497	1.11311	0.00461475	0.00424153	0.570508	393377	no genomic hits	GATTGAGCCCAATGAGAAAGATCAG	1139982	NM_200406.1
12950832	12950832	cytokine receptor family member B17	crfb17	-2.0222	-1.65782	-1.30264	0.00363735	0.0194717	0.165995	571368	chr1:53182623|-	TAGGAAGTTCTTCTCGGAAATGACG	423498	NM_001135979.2
13074055	13074055	uncharacterized LOC101882959	LOC101882959	-2.01661	-2.34654	-1.84057	0.00650659	0.00217683	0.0131245	101882959	100/100_Multiple	TCGTCCAGTTGTGCGATTAATTCCC	570935	XM_005170156.2
13283360	13283360	S100 calcium binding protein V2	s100v2	-2.01127	-1.70975	-1.1957	0.000411613	0.00216436	0.177148	336965	chr19:24681354|+	TAATGGCCTTCTCAAGGTCAGAATA	420053	NM_001080161.2
13268500	13268500	uncharacterized LOC103908854	LOC103908854	-2.00286	-2.60703	-2.12846	1.64532e-05	1.4606e-06	8.82772e-06	103908854	100/100_Multiple	TGTTTTGTCTCCAGTTTGTCCAGTC	719618	XR_658366.1
13272521	13272521	CUB and zona pellucida-like domain-containing protein 1	LOC100331080	-1.99963	-2.22282	-4.73496	0.0299845	0.0161524	0.000357341	100331080	chrUn_KN150521v1:15970|+	GGTTTTAAAGGCGTCACTGATGGCT	860194	XM_002667615.4
13108234	13108234	alanine--glyoxylate aminotransferase 2 [Source:ZFIN;Acc:ZDB-GENE-050913-100]	agxt2	-1.9923	-1.92437	-1.38138	0.00849431	0.0109987	0.142918	619269	chr21:11082473|-	AAATGTTGGTTTATTACTCTGCACA	453407	ENSDART00000169024
13231778	13231778	NAD(P)H dehydrogenase, quinone 1	nqo1	-1.99002	-2.29003	-1.62996	0.00263063	0.000850662	0.0158243	322506	chr7:56401855|-	TGCACACCCGCAGGGACAATCTCGT	1254571	NM_205542.2
13169091	13169091	zgc:165423	zgc:165423	-1.98792	-1.83425	-1.84428	0.00544635	0.0103728	0.00992183	100101646	chr3:39398162|-	AGCTCAGTTTCCAGAACATCTTCAG	205393	NM_001100150.1
13013280	13013280	dehydrogenase/reductase (SDR family) member 13 like 1 [Source:ZFIN;Acc:ZDB-GENE-040426-1907]	dhrs13l1	-1.98553	-1.86636	-2.1167	0.00249079	0.00426615	0.00146258	402945	chr14:4044400|-	TCTGCGTGTGGAGCCTCAGCCGTTT	1121453	NM_205648.1
13241637	13241637	adaptor-related protein complex 1, gamma 1 subunit [Source:ZFIN;Acc:ZDB-GENE-030131-3187]	ap1g1	-1.98129	-1.69571	-2.52202	3.5223e-05	0.00021696	3.74399e-06	324466	chr7:68996094|+	GTCGTTTCGTTTTCCTCCATATACA	282097	ENSDART00000172164
12951055	12951055	NACHT, LRR and PYD domains-containing protein 12-like	LOC559196	-1.98011	-1.3821	-1.46143	0.00149181	0.0555681	0.0304414	559196	chr1:54157706|-	AAATGTGCAATTTTTGATATGAGGG	370336	XM_682513.6
13016081	13016081	oculocerebrorenal syndrome of Lowe	ocrl	-1.97991	-1.86364	-2.01894	0.0100965	0.0157683	0.00876369	777716	no genomic hits	TGTCTGTTTGCCAGCCAGGTTGGGA	241877	NM_001077764.1
13092490	13092490	uncharacterized LOC100331852	LOC100331852	-1.97305	-2.17952	-1.49961	0.055543	0.0333095	0.218675	100331852	chrUn_KN150262v1:537|+	TTGTCCTACGGTGGAGTAAGTTGTG	257591	XM_002660919.4
13213269	13213269	kynurenine--oxoglutarate transaminase 3-like	LOC100332215	-1.96944	-2.06248	-1.5091	0.0228441	0.0170367	0.12637	100332215	chr6:25161528|-	TCACTTCAAAACATTGCGGTCTCAG	822023	XM_002662427.4
12992192	12992192	NHL repeat containing 2	nhlrc2	-1.96526	-2.10162	-1.50936	0.00230409	0.00130351	0.0280269	100535163	chr12:30356153|+	TCAACATCTCCAAATGCAAACAGGT	1133647	XM_009306763.1
13031035	13031035	si:dkey-87o1.2	si:dkey-87o1.2	-1.96304	-2.32242	-1.64974	0.0151848	0.00491926	0.0517625	796684	chr16:17807971|-	TCTGAACCAGACTGCATGAATGGTC	1005283	XM_001337023.4
13122946	13122946	complement factor H	cfh	-1.96054	-1.91309	-1.93583	0.00136951	0.00171562	0.00153809	553297	chr22:23641527|+	CATATGTAATGTCATCTCGAAGACA	1396699	NM_001199190.1
13232919	13232919	zinc finger BED domain-containing protein 1-like	LOC101884285	-1.95821	-1.63396	-1.20608	1.19497e-05	0.000115121	0.0286739	101884285	100/100_Multiple	GTCTTCGATCAGCAATCCCTCTGCA	1252511	XM_009304805.1
13129393	13129393	uncharacterized LOC103908854	LOC103908854	-1.95581	-2.45222	-2.09785	2.51245e-05	2.87667e-06	1.20874e-05	103908854	100/100_Multiple	TACCTATTCTCTGTTTTGTCTCCAG	724246	XR_658366.1
13271291	13271291	uncharacterized LOC101885332	LOC101885332	-1.95395	-2.23379	-3.87541	0.00793283	0.00293855	0.000101662	101885332	100/100_Multiple	CAGAAGCCCGGCCAGGAGGAGACAT	101588	XM_005174687.2
12948597	12948597	growth hormone receptor b [Source:ZFIN;Acc:ZDB-GENE-071119-4]	ghrb	-1.94696	-1.51152	-1.8245	0.0365309	0.158656	0.0534948	560202	100/100_Multiple	CCCCATTTCATGTTACGATCCTTGA	1408974	ENSDART00000135940
13135473	13135473	growth hormone receptor b [Source:ZFIN;Acc:ZDB-GENE-071119-4]	ghrb	-1.94696	-1.51152	-1.8245	0.0365309	0.158656	0.0534948	560202	100/100_Multiple	CCCCATTTCATGTTACGATCCTTGA	1408974	ENSDART00000135940
12927723	12927723	cold shock domain containing E1, RNA-binding	csde1	-1.94104	-1.46232	-1.80312	0.00142168	0.0258836	0.0028627	336679	chr8:22514603|+	GACGCCGGCAAGGTAAATTCGACAA	1412344	XM_009303937.1
12930319	12930319	cold shock domain containing E1, RNA-binding	csde1	-1.94104	-1.46232	-1.80312	0.00142168	0.0258836	0.0028627	336679	chr8:22514571|+	TCAGGTCAGCGCTAACAAAAGCTGC	418304	XM_009303937.1
13118910	13118910	transmembrane protein 43-like	LOC101882355	-1.93853	-2.25895	1.15101	0.00131588	0.000346653	0.335434	101882355	chrUn_KN149842v1:13707|-	ACATACAGCGAGAGCGCGAACAGGC	1122987	XM_005173929.2
13238491	13238491	nephrosin	npsn	-1.93797	-1.80918	-1.12054	0.000284601	0.000587583	0.323566	404039	chr7:38382306|+	TGTAGTATCAGTCAACACTGTGCAG	545674	NM_001077779.2
13244588	13244588	si:ch73-281k2.5	si:ch73-281k2.5	-1.93694	-1.86891	-2.60307	0.00934897	0.0122961	0.00116203	100002182	no genomic hits	CAGCCTATGCGTGCATGTAACAAGT	1411411	XM_009303907.1
13224646	13224646	uncharacterized LOC103911295	LOC103911295	-1.93613	-1.88053	-2.12579	0.00757145	0.00952753	0.00370621	103911295	chr7:829471|-	TATAAAAGTTGTGGTCATCAGTGTT	470891	XR_662019.1
13197047	13197047	annexin A3a	anxa3a	-1.93383	-1.86562	-1.8467	0.00751328	0.00998542	0.0108344	447893	chr5:38487220|-	TCTGTCTTGCTTCCTCAAGGCGTCA	419799	NM_001004632.1
12951550	12951550	ras-related C3 botulinum toxin substrate 1 (rho family, small GTP binding protein Rac1) like	rac1l	-1.93161	-1.43559	1.27834	0.0140689	0.124188	0.276999	792699	chr1:56456570|+	GGGTTGTAGCATCAGCTAATCACTT	1083728	XM_001332056.4
13259240	13259240	uncharacterized LOC101883688	LOC101883688	-1.93143	-1.9008	-1.45313	0.0256453	0.0284233	0.159076	101883688	chr9:19984339|-	GTTTACTCTGCGAAAGACGCTAAAG	797469	XR_224078.2
13257616	13257616	neurabin-1	LOC571989	-1.92783	-1.65164	-1.42918	0.00043109	0.00231066	0.0141031	571989	chr9:3049011|-	TAGATCCTCAACCATGTCATCTGTT	900655	XM_009304434.1
13063356	13063356	lactase-like b	lctlb	-1.92718	-1.87873	-1.54789	7.34482e-05	9.711e-05	0.00111591	564250	chr18:19479056|+	TAGTATCCATATCGTCATCATCCTT	1302355	XM_005159111.2
13016527	13016527	zgc:171223	zgc:171223	-1.91414	-2.23664	-2.01038	0.000280959	6.32547e-05	0.000171148	568360	no genomic hits	CATACTGAATTAGAGAAACTACTGT	1068154	NM_001104942.1
13253024	13253024	si:ch73-237c6.1	si:ch73-237c6.1	-1.91138	-1.83507	-1.09331	0.0296421	0.0383862	0.725468	100149189	chr8:23669184|+	GACTTATTTAGTTCGCCTGTGCGGG	388598	XM_005166984.2
13305162	13305162	tubulin, beta 5	tubb5	-1.91067	-1.70187	-1.12986	0.00341201	0.00976193	0.461097	386701	chr16:10428031|-	AAAAAGTAGCGGTGTGGCTCGGCAA	1084037	XM_005173471.2
13075700	13075700	anterior gradient 2	agr2	-1.90905	-2.60843	-1.79533	0.00128829	9.46178e-05	0.00234819	335616	chr19:30814381|+	TATAACAAAGGCTGCTAGGAACCAG	1027998	NM_001012481.2
13160465	13160465	olfactomedin-4-like	LOC797571	-1.90165	-1.76712	-1.70138	0.00260325	0.0051461	0.00741777	797571	chr25:13097820|-	TCTCCTCTGTTACTTGATCCAGGTA	387119	XM_001335347.5
13095828	13095828	monooxygenase, DBH-like 1	moxd1	-1.90079	-1.9735	-1.55146	0.00897088	0.00669285	0.0470716	570584	chr20:25326129|-	CAGGCACGCTTTTTATCCATAGAGC	335465	XM_005160591.2
13287794	13287794	Fc receptor, IgE, high affinity I, gamma polypeptide like	fcer1gl	-1.89935	-1.86441	-1.06228	0.000113481	0.000139221	0.528673	100101653	chr2:57505558|+	TGCTGGACTACAAACAGAAACACGG	1141030	NM_001100156.1
13184901	13184901	membrane-spanning 4-domains, subfamily A, member 17A.8	ms4a17a.8	-1.89632	-1.81535	-1.8253	0.000163121	0.000264083	0.000248276	100002785	chr4:75067871|-	TGGTTGAGCCTGGATGACATAGGTT	763324	NM_001126474.1
13066890	13066890	si:ch73-367f21.4	si:ch73-367f21.4	-1.8955	-1.99751	-3.26371	0.00995239	0.00664707	0.000255921	560465	chr19:6995195|-	CCAGACTGATAATCGGTGGCACAGT	1299751	XM_684598.7
13023290	13023290	claudin e	cldne	-1.88997	-2.02485	-1.51986	0.00615821	0.00350448	0.0415537	81584	chr15:2675604|+	TCTCTTTCAGGGATCTGCACTCAAT	28995	NM_131765.1
12952015	12952015	zgc:173915	zgc:173915	-1.88959	-1.59127	-1.45453	0.0110915	0.0432736	0.0890777	100126122	chr1:58312051|-	CCATTATGGGTAGATACAGAGTCAC	480462	XM_009296106.1
13215316	13215316	bridging integrator 2b	bin2b	-1.888	-1.82731	-1.27149	0.0105413	0.013614	0.244989	327387	chr6:38882641|-	TAAATTGTCATCGACGCGCGACTGC	1394104	XM_005166012.2
13281154	13281154	signal transducer and activator of transcription 1b [Source:ZFIN;Acc:ZDB-GENE-030616-23]	stat1b	-1.88747	-2.0979	-1.34594	0.0195889	0.00944084	0.210621	368481	chr9:41436485|-	GCAATGAGTGCCTATGCTTCATTTT	669537	ENSDART00000148337
13083923	13083923	si:ch211-195h23.3	si:ch211-195h23.3	-1.88493	-1.6218	-2.08186	0.154612	0.264807	0.10652	100170660	chr2:44067493|-	GAACTTCGCGTGAAAATCTGCCTAG	315646	NM_001130402.1
13126111	13126111	si:ch73-27e22.2	si:ch73-27e22.2	-1.88095	-1.66481	-1.10448	0.00191283	0.00641567	0.495978	100005092	chr22:8492810|+	ACGAAGTACCGTTTGTCCGATGACT	144614	XM_009296082.1
13017181	13017181	si:ch211-113d11.5	si:ch211-113d11.5	-1.87785	-2.21065	1.35979	0.000862003	0.00018849	0.0359526	334459	chr14:47235570|+	CACTGCGTCGCCAAGATCAACATTA	1137825	XM_002664481.3
13233233	13233233	thymidylate synthetase	tyms	-1.87602	-2.4853	-1.17435	0.00534165	0.000588476	0.361802	81540	chr7:71294018|-	CAAAGTGAAATATACGGCAGCGAAA	1282020	NM_131760.2
13171318	13171318	NADPH oxidase organizer 1a	noxo1a	-1.86923	-1.95261	-1.13954	0.0196673	0.0144403	0.560606	572245	chr3:61924655|-	TCTGCATCACTCCTAGAAGCTGAAT	668648	NM_001077584.1
13008652	13008652	intelectin 3	itln3	-1.86902	-1.56725	-2.05318	0.00201988	0.0120902	0.000854716	555334	chr14:16039410|-	CAGCGCAGCATATTTCTTGTCTACT	422350	NM_001159584.1
13268494	13268494	uncharacterized LOC103908854	LOC103908854	-1.86702	-2.22975	-1.78223	0.000169666	2.87687e-05	0.000287185	103908854	100/100_Multiple	TGTTTTGTCTCCAGTTTGTCCAGTC	719618	XR_658366.1
13268497	13268497	uncharacterized LOC103908854	LOC103908854	-1.86702	-2.22975	-1.78223	0.000169666	2.87687e-05	0.000287185	103908854	100/100_Multiple	TGTTTTGTCTCCAGTTTGTCCAGTC	719618	XR_658366.1
13178844	13178844	TIMP metallopeptidase inhibitor 2b [Source:ZFIN;Acc:ZDB-GENE-040426-2655]	timp2b	-1.86338	-1.80615	-1.53669	0.00697377	0.0090832	0.0377785	406650	chr3:57563336|+	GAAAAGCATTTTTACCAACGCAGTC	376383	ENSDART00000102062
13185854	13185854	retinal homeobox protein Rax-like	LOC103910251	-1.86225	-1.70817	-2.0927	6.26404e-06	1.9026e-05	1.70217e-06	103910251	chr4:1573170|+	AATGTGAATGTTGTGCTGCTGTTAA	572646	XM_009299443.1
13285150	13285150	methylenetetrahydrofolate dehydrogenase (NADP+ dependent) 1-like	mthfd1l	-1.86117	-2.05908	-1.88968	0.0218362	0.0108404	0.0196266	100034522	chr20:26589829|+	GATAGGAAGAGCACCAAAGCCCTGT	1125059	NM_001242996.1
13304840	13304840	CUB and zona pellucida-like domain-containing protein 1	LOC100331080	-1.86028	-2.33006	-3.39013	0.0111659	0.00207877	0.000197509	100331080	chrUn_KN150521v1:16917|+	CCTCACATACGACGATGGAGCAGCT	994452	XM_002667615.4
13109854	13109854	polymerase (DNA-directed), delta 3, accessory subunit [Source:ZFIN;Acc:ZDB-GENE-060512-59]	pold3	-1.85974	-1.905	-1.51377	0.000123722	9.48236e-05	0.00172097	692256	chr21:21706991|-	TATAGCGTCAGCCAAGAAAAGTGCT	234867	ENSDART00000101700
13300096	13300096	complement factor H	cfh	-1.85938	-1.71561	-1.38318	0.00222095	0.00489038	0.0494879	553297	no genomic hits	CATCTCGAAGACAATCTTTACACTG	1149013	NM_001199190.1
13026771	13026771	lectin, galactoside-binding, soluble, 9 (galectin 9)-like 1	lgals9l1	-1.85347	-2.2404	1.31962	0.00161073	0.000289561	0.0692368	337597	no genomic hits	GAATGGAATTCTCGGGTTATAGTAA	430215	NM_200072.1
13305316	13305316	membrane-spanning 4-domains, subfamily A, member 17A.5	ms4a17a.5	-1.85318	-1.99072	-1.40287	0.0538829	0.0358004	0.25042	447890	chr4:75082284|-	TCCCGTCTTCAACTGTGCTTTGTCT	441569	NM_001004629.1
13197547	13197547	aquaporin 3a	aqp3a	-1.85213	-2.14086	-1.31017	0.00318236	0.000892809	0.105969	406777	chr5:42406368|-	CGGATTTGGAAAGTCTGCGCAAGCT	951110	NM_213468.1
13022308	13022308	flj13639	flj13639	-1.8512	-1.7801	-1.04063	0.000517355	0.000790224	0.727153	677747	chr15:43285528|-	GAGTTCCGGTACAGAGACATGATTC	19248	NM_203511.1
13279064	13279064	ceruloplasmin	cp	-1.84893	-1.41684	-1.43461	3.68137e-05	0.00165783	0.00133821	84702	chr22:38239421|-	CCATTGTGCATTTTGTCCTCCCATG	352023	NM_131802.1
13223769	13223769	phosphatidylinositol glycan anchor biosynthesis, class U [Source:ZFIN;Acc:ZDB-GENE-100629-1]	pigu	-1.84726	-1.85614	-1.63432	9.66045e-06	9.11635e-06	4.92774e-05	560242	chr6:50712541|+	TAAAAGATTCCCTGCAGTTCCGAGC	431060	ENSDART00000110441
13092678	13092678	aryl-hydrocarbon receptor repressor b	ahrrb	-1.84495	-2.12973	-1.89537	0.000223187	5.11918e-05	0.000166199	565319	chr2:50399479|+	TAACCTCAGGACACCAAACGGGAGA	62126	NM_001033920.1
13042928	13042928	keratinocyte differentiation factor 1a [Source:ZFIN;Acc:ZDB-GENE-110411-156]	kdf1a	-1.84279	-1.52514	-1.21018	4.93213e-05	0.000622509	0.0396423	797923	chr16:55183692|+	CAACTTAAAGATAGCTCGACGTGCG	1052228	ENSDART00000156533
12957409	12957409	zgc:111983	zgc:111983	-1.83781	-2.35311	-1.15203	0.0805811	0.0227894	0.654347	550501	chr1:44472491|+	TATGTATCACCAGGCTAAATGTGAC	1215578	NM_001017803.1
13061954	13061954	si:dkey-30c15.10	si:dkey-30c15.10	-1.83718	-1.96035	-1.62269	0.00866282	0.00508358	0.0251438	559353	no genomic hits	AAAGTTGCAGAAGTCGCACTCTGAT	974203	XM_009293436.1
13277850	13277850	suppression of tumorigenicity 14 (colon carcinoma) a [Source:ZFIN;Acc:ZDB-GENE-030131-6496]	st14a	-1.83653	-1.73728	-1.21475	0.00767447	0.0123869	0.290688	678603	chr18:44539027|-	TAAGTAAACGTGTGGTGAATGATGC	895139	NM_001040351.1
13129390	13129390	uncharacterized LOC103908854	LOC103908854	-1.8345	-1.93016	-1.68594	0.00164219	0.00100064	0.00392891	103908854	chr4:68012033|+	TGTGTGTTTCCTCGTTGTTGTCTCC	186883	XR_658366.1
13300516	13300516	caspase recruitment domain family, member 14	card14	-1.83275	-1.76491	-1.55156	0.0185944	0.0246465	0.0653214	568689	chr6:21827238|-	TCTAATGTAGGCATAAACACAGCAG	117475	XM_692035.5
13042439	13042439	minichromosome maintenance complex component 3	mcm3	-1.82641	-1.51122	-1.31306	0.00493602	0.0300172	0.120595	192323	no genomic hits	TGCTTGCAACAGTATAAGCAAACAT	493952	NM_212567.1
13076595	13076595	si:ch211-196c10.15 [Source:ZFIN;Acc:ZDB-GENE-141216-138]	si:ch211-196c10.15	-1.82545	-1.74864	-1.70059	0.019345	0.0266693	0.0328894	103911503	100/100_Multiple	CAGGCATATGAACATCAACTTATAT	1389592	ENSDART00000141090
13252932	13252932	si:ch211-196c10.15 [Source:ZFIN;Acc:ZDB-GENE-141216-138]	si:ch211-196c10.15	-1.82545	-1.74864	-1.70059	0.019345	0.0266693	0.0328894	103911503	100/100_Multiple	TAAGCAAACAGTATATGTTTAGAGT	1222535	ENSDART00000141090
13277232	13277232	synaptotagmin-like 4	sytl4	-1.82509	-1.32061	1.11474	0.00397752	0.102008	0.491289	553322	no genomic hits	AGCCTTTACGTATGGGTTGCACTTC	2818	NM_001080988.1
13044943	13044943	cyclin-dependent kinase 1	cdk1	-1.81948	-2.83451	-1.81719	0.00851697	0.000312885	0.00860891	80973	chr17:20903864|-	GAATGAAAAAGCTTGCGGATGTTGT	835203	NM_212564.2
13002727	13002727	si:ch211-270n8.1	si:ch211-270n8.1	-1.81876	-1.67082	-2.38767	0.0192846	0.0365966	0.00280317	792467	chr13:20248532|+	TTCTGCGGACCCAAAAATGGTGTAC	143528	XM_001331753.4
13091464	13091464	alcohol dehydrogenase, iron containing, 1	adhfe1	-1.81819	-1.63715	1.15639	0.118127	0.18688	0.6817	404618	chr2:42246437|+	CAGTACCTGTGTGTGAGATCGTGCT	629234	NM_207086.1
13126121	13126121	si:ch73-27e22.2	si:ch73-27e22.2	-1.81815	-1.54097	1.19517	0.00260745	0.014403	0.235374	100005092	chr22:8491645|+	TGTCCACTGCAGTTGGTCATCTTGC	474936	XM_009296082.1
13084157	13084157	si:ch211-66k16.27	si:ch211-66k16.27	-1.81773	-1.98392	-2.04082	0.0164753	0.00849282	0.00689131	100536808	chr2:45588754|-	ATAATGATCATGTAGCCGGGGCTGG	1084468	XM_003197928.3
13283404	13283404	acyl-CoA dehydrogenase, short/branched chain	acadsb	-1.81736	-1.9089	1.10799	6.12173e-05	3.4685e-05	0.226536	100037342	100/100_Multiple	TTACGGCTCTGCGTCACCGCGAAAT	798528	NM_001089497.1
13135464	13135464	si:ch211-210c8.6	si:ch211-210c8.6	-1.81662	-1.67508	-1.92549	0.000681718	0.00169375	0.000371203	564023	chr23:33825795|-	CATTTCCGGAAGGTCCTGAAGCAGC	954348	XM_687383.4
13277794	13277794	suppression of tumorigenicity 14 (colon carcinoma) a	st14a	-1.81661	-1.92844	-1.32867	0.00688863	0.00411622	0.12409	678603	chr18:44538830|-	TAGGAACGCGCCAGTAGACTAATGG	328835	XM_005159249.2
13135218	13135218	v-myb avian myeloblastosis viral oncogene homolog	myb	-1.81305	-2.12015	-1.5818	0.00814485	0.00224604	0.0273641	30519	chr23:31888897|-	GATCCATCAGACAAAGCTGGGCTGT	1144361	NM_131266.2
13010591	13010591	si:dkeyp-11e3.1	si:dkeyp-11e3.1	-1.81187	-1.69474	-1.99039	0.0142246	0.0243207	0.00684657	558513	chr14:31410990|-	CAGTCTAATCGTTTCGCTTTGAGCA	460121	XM_005173221.2
13254364	13254364	zgc:194839	zgc:194839	-1.80866	-1.69914	-1.37956	7.79814e-05	0.000169685	0.0039227	100005569	chr8:32792640|+	GGCATTTCTTTCTACAAATCCCTGA	360930	NM_001123324.1
13278752	13278752	melanoma inhibitory activity family, member 3	mia3	-1.80706	-1.62363	-2.33945	0.000349126	0.00125811	2.76749e-05	567041	no genomic hits	AGCTCGGGGGTCATCTCTTTCATAT	15617	XM_005160894.2
13129353	13129353	uncharacterized LOC101885358	LOC101885358	-1.80612	-1.38821	-1.69782	0.0143021	0.122022	0.0235363	101885358	chr22:27963854|-	TGCAGAAAATGTCCTTCAGTACAAA	552283	XR_222255.2
13300946	13300946	matrix metallopeptidase 9	mmp9	-1.80604	-1.94459	-1.47578	0.0647444	0.0426449	0.196465	406397	chr8:24260308|-	GAAACTGTCTTGCAAGTGCTCAGAT	681718	NM_213123.1
13184953	13184953	membrane-spanning 4-domains subfamily A member 4D-like	LOC103908665	-1.8044	-1.91415	-1.03001	0.0416485	0.0285601	0.906364	103908665	chr4:75188443|-	AACCTATAAACAGGATTCCAAACAG	822821	XM_005164954.2
13129309	13129309	uncharacterized LOC101884584	LOC101884584	-1.80404	-1.97485	-1.72602	0.0176212	0.00887609	0.0248284	101884584	chr22:27667412|+	AGCAGTAATAGTGAGGATAGTGAGC	622335	XR_659612.1
12931117	12931117	complexin 3a [Source:ZFIN;Acc:ZDB-GENE-090313-349]	cplx3a	-1.80336	-2.08794	-2.49913	0.535541	0.442341	0.344071	100149700	100/100_Multiple	TTCCCGCATCAAACATGCTTTCTAG	542427	ENSDART00000159498
13284826	13284826	complement C1q-like protein 3	LOC103910098	-1.79722	-1.57944	-1.35551	0.000640801	0.00293383	0.0230057	103910098	no genomic hits	TAGTACAACTGTTACAAGAATCAAC	769409	XM_009298697.1
12951701	12951701	si:ch211-15j1.5 [Source:ZFIN;Acc:ZDB-GENE-081031-11]	si:ch211-15j1.5	-1.79722	-1.50608	-1.02041	0.0011698	0.00890167	0.86964	100148489	chr1:57383439|-	AATGTTCACCTTCTTTCATTTACTG	649848	ENSDART00000146788
12923293	12923293	si:dkey-47k16.4 [Source:ZFIN;Acc:ZDB-GENE-110914-131]	si:dkey-47k16.4	-1.79635	-1.51842	-1.78189	0.00504436	0.0259127	0.00543825		100/100_Multiple	CAGCTAAATGAATGAGAACAATTTA	122513	ENSDART00000172541
12939385	12939385	si:dkey-47k16.4 [Source:ZFIN;Acc:ZDB-GENE-110914-131]	si:dkey-47k16.4	-1.79635	-1.51842	-1.78189	0.00504436	0.0259127	0.00543825		100/100_Multiple	CAGCTAAATGAATGAGAACAATTTA	122513	ENSDART00000172541
13158357	13158357	si:dkey-261m9.7	si:dkey-261m9.7	-1.79139	-2.0281	-2.15989	0.00933638	0.00331712	0.00201998	100004768	chr25:34628434|-	CTCTTCCACTCATGTTGCAGTAGTC	1404579	XM_001338920.3
13178611	13178611	hemoglobin embryonic subunit alpha	LOC100334599	-1.78901	-1.99704	-1.56136	0.00306002	0.00108482	0.0125091	100334599	chr3:54883829|+	TATTGCATCACAATAAGACGGAATG	1281683	XM_002661260.3
13299638	13299638	extensin-like	LOC100330243	-1.78896	-1.16466	-1.09918	0.000731918	0.202587	0.414254	100330243	chrUn_KN149909v1:14801|-	TACAGGAGGGTCGATTTCACCAAAG	13532	XM_009303330.1
13009058	13009058	si:dkey-203a12.6	si:dkey-203a12.6	-1.78494	-1.63794	-1.3504	0.0149087	0.0301358	0.147892	100537980	chr14:15189919|-	GTATATTCCTTGGTGCAGCCGGGCA	654230	XM_003199876.2
13218662	13218662	nudix (nucleoside diphosphate linked moiety X)-type motif 15	nudt15	-1.78395	-1.58941	1.02948	0.012502	0.033318	0.876142	415197	chr6:9793725|+	ACTCTTTCTGAATGGTTGGAAGCCC	988064	NM_001002107.1
13052725	13052725	uncharacterized LOC101886905	LOC101886905	-1.78232	-1.25001	-2.49298	0.0015025	0.105849	7.19353e-05	101886905	chr17:29199728|+	CCCCAACATCAGTGTACAGGCTTGT	1238689	XR_222441.2
13135733	13135733	uncharacterized LOC101885953	LOC101885953	-1.78049	-1.66459	-3.03385	0.00996325	0.0179786	0.00019623	101885953	100/100_Multiple	GAGTCGAAAACATATGAGAAGTCCG	823504	XR_223506.2
12983862	12983862	proteasome activator subunit 2 [Source:ZFIN;Acc:ZDB-GENE-991110-16]	psme2	-1.77938	-2.05511	-1.50963	0.0340166	0.0127797	0.105499	30647	chr12:13281069|-	CACGTCAGGACTCTGGGTAAGTACC	705474	ENSDART00000049167
13079733	13079733	uncharacterized LOC101882443	LOC101882443	-1.77927	-1.51863	-1.40042	0.0760648	0.177972	0.26802	101882443	chr2:15301580|+	TACATGTAACTTTTACCTTTTGCCA	655242	XM_009298449.1
12951681	12951681	si:ch211-114l13.4	si:ch211-114l13.4	-1.77875	-1.76528	-1.05774	0.014429	0.0153546	0.769457	796740	chr1:57332218|-	GGAGTCTTCTCCATAGACCAATCAC	717918	XM_009295713.1
13072336	13072336	CMP-N-acetylneuraminate-beta-galactosamide-alpha-2,3-sialyltransferase 2-like	LOC100334439	-1.77832	-1.35115	-1.584	0.00807263	0.104628	0.0233092	100334439	chr19:4849616|+	TAATGACGTCATGCTCAATTCCTCC	1401355	XM_002667767.3
13114258	13114258	chloride intracellular channel 3	clic3	-1.77461	-1.88586	-1.68352	0.0135629	0.00824853	0.0210798	84040	chr21:13566970|+	TACACACTGGACGTTACAAGAGAAG	994778	NM_199524.1
13278186	13278186	anillin, actin binding protein	anln	-1.77334	-2.10353	-1.37788	0.0133174	0.00340521	0.114629	562517	chr19:35851974|+	TACTGGTGCGCACTGCATTTGGACC	1204063	NM_001102676.2
13122732	13122732	guanine nucleotide binding protein (G protein), alpha 15 (Gq class), tandem duplicate 1	gna15.1	-1.77182	-1.90286	-1.62594	0.0112455	0.00617185	0.0237627	445232	chr22:21997058|-	TGCCTACTAAAGACAGCGGTTTGGG	817913	NM_001003626.1
13120225	13120225	SLAM family member 6-like	LOC100002141	-1.77104	-1.49474	1.16128	0.0274333	0.095018	0.501345	100002141	chr22:5944334|-	TCTGTATCCACTTCAGCTATCTGAG	664265	XM_001341960.6
13060711	13060711	C5a anaphylatoxin chemotactic receptor	c5ar1	-1.77041	-1.55352	-1.22187	0.0058721	0.0208658	0.228188	100000959	chr18:46800159|-	TCCCAAAATCATAAGAAGTCCAGTC	1305837	XM_005159274.2
12971937	12971937	CD27 antigen-like	LOC100334487	-1.77028	-1.60953	-1.9591	0.0242597	0.0497579	0.0114809	100334487	chr11:2284786|-	GAGCAGTTGCATAACAGTTGTCAGA	888386	XM_009305761.1
12951045	12951045	zgc:136791	zgc:136791	-1.76903	-1.39163	-1.83492	0.0108003	0.0919711	0.00789899	678565	chr1:54089820|-	TCTATAGTTCTGTGGAGGGTCCGTG	780232	XM_005160181.2
13039250	13039250	ADAM metallopeptidase domain 15	adam15	-1.76841	-1.38503	-1.45917	0.0509371	0.22631	0.166849	795199	chr16:28732238|+	AACGTATTATCAAAGTTACCTTGCT	1310876	XM_005158075.2
12988346	12988346	zgc:92749	zgc:92749	-1.76805	-1.54708	1.08166	0.00512518	0.019251	0.613486	436843	chr12:48623186|+	CCACTTACATGTGTAAAACTGATGA	630437	NM_001002570.1
13008041	13008041	si:dkey-160o24.3	si:dkey-160o24.3	-1.76791	-1.79782	-1.61094	0.0166965	0.0145915	0.0356599	558930	chr14:8141412|-	TGAACAGAACAAGATGATCCGCCGG	1145164	XM_682219.4
13133074	13133074	emerin (Emery-Dreifuss muscular dystrophy)	emd	-1.76616	-1.96394	-1.28931	0.00339563	0.00123105	0.103745	558212	chr23:19888031|-	TATCCGATTTCACACTTAATGACGA	435651	XM_005162117.2
13234044	13234044	leukotriene B4 receptor	ltb4r	-1.76559	-1.95784	-1.71154	0.0507605	0.0264999	0.061747	100317356	no genomic hits	AGAGTCTCCGACAGGTACTGAAAGA	1006384	NM_001308975.1
13167173	13167173	glycerophosphodiester phosphodiesterase domain containing 3a [Source:ZFIN;Acc:ZDB-GENE-040426-2279]	gdpd3a	-1.76418	-1.85123	-1.32072	0.0111791	0.00741291	0.146604	406482	chr3:26073892|+	AACACTTGCACTAGAGACTCAGACC	672526	ENSDART00000103748
12981630	12981630	tumor necrosis factor receptor superfamily, member 1B	tnfrsf1b	-1.76246	-2.30249	-1.43661	0.00608437	0.000617431	0.0457954	100037357	chr11:40167447|+	CAGCAACTCTGCTCTTAAAGGGACA	684331	XM_005155915.2
13037425	13037425	si:dkey-8k3.2	si:dkey-8k3.2	-1.76219	-1.62527	-1.21074	0.0085104	0.0178722	0.275891	794635	chr16:16757462|+	GAGGCTTGGCATACTGATTTTGACA	1394169	XM_001334604.4
13281010	13281010	uncharacterized LOC103909363	LOC103909363	-1.76156	-2.87611	-3.52432	0.110818	0.0101633	0.00401696	103909363	100/100_Multiple	CAACAGGTCCTGTATTTGAGCAGCA	764564	XR_659242.1
13013546	13013546	transmembrane protein 173	tmem173	-1.75985	-2.06884	-1.62535	0.0232826	0.00699968	0.0428992	101243556	chr14:7458377|+	CATTGGCTCTTCATGAAAAGTGGCT	1410718	NM_001278837.1
13109698	13109698	leukemia inhibitory factor receptor alpha b	lifrb	-1.7588	-1.85611	-1.57845	0.0232218	0.0154339	0.0534755	565104	chr21:21207439|-	CTAACTTTAGCGAGCAACAGGCAAA	1083352	NM_001113732.1
13101676	13101676	cytochrome c oxidase assembly factor 7 [Source:ZFIN;Acc:ZDB-GENE-041014-16]	coa7	-1.75493	-1.44523	-2.26115	0.0198959	0.0941439	0.00296965	555268	chr20:16263562|+	GATTTGACAGAATGATATCTAAGGC	976089	ENSDART00000012476
12994128	12994128	zgc:171534	zgc:171534	-1.75135	-1.87075	1.1975	0.0418655	0.0268837	0.458807	100141330	chr13:206975|+	TCAAAGAGACGACACTGACAGACGT	274651	NM_001114895.1
12918861	12918861	G protein-coupled receptor 152 [Source:HGNC Symbol;Acc:HGNC:23622]	GPR152	-1.75078	-1.94513	-1.48241	0.110874	0.0658945	0.243277	101885604	chr1:554592|-	TAGAACATAAAACCTTCACACACAC	675415	ENSDART00000102431
12919125	12919125	G protein-coupled receptor 152 [Source:HGNC Symbol;Acc:HGNC:23622]	GPR152	-1.75078	-1.94513	-1.48241	0.110874	0.0658945	0.243277	101885604	chr1:554592|-	TAGAACATAAAACCTTCACACACAC	675415	ENSDART00000102431
12930509	12930509	G protein-coupled receptor 152 [Source:HGNC Symbol;Acc:HGNC:23622]	GPR152	-1.75078	-1.94513	-1.48241	0.110874	0.0658945	0.243277	101885604	chr1:554594|-	TATAGAACATAAAACCTTCACACAC	1144336	ENSDART00000102431
13175938	13175938	caspase 6, apoptosis-related cysteine peptidase, like 1	casp6l1	-1.74976	-1.28755	-2.01214	0.0153229	0.202758	0.00496109	791531	chr3:32822481|+	GGCTTTACAAAACAAGTGCAATGTA	1142452	NM_001005973.1
13028086	13028086	si:ch211-181d7.3 [Source:ZFIN;Acc:ZDB-GENE-121214-30]	si:ch211-181d7.3	-1.74969	-2.57336	-1.40605	0.00982443	0.000459995	0.0743672	100536895	chr15:42786884|+	TGGATGATGGCCGAGTCTTCACCAG	271120	ENSDART00000152490
13090656	13090656	death-associated protein kinase 3	dapk3	-1.74943	-1.59128	-1.55438	0.000964524	0.00295016	0.00395672	562194	chr2:37487121|+	TAGTAGATAGCCATTATTAGATTGA	233927	XM_685593.6
13241105	13241105	uncharacterized LOC101883836	LOC101883836	-1.74826	-1.29309	-2.31633	0.0301181	0.260558	0.004197	101883836	chr7:58501047|+	TAACTGATTTTATTTCACGCTCCCA	338071	XM_009303530.1
13275077	13275077	tripartite motif-containing protein 16-like	LOC101885187	-1.7481	-1.49356	-1.05201	0.00649711	0.0305845	0.748917	101885187	chr4:75772038|-	CAACCCGTCTCTTATTATGTCCGAA	721254	XM_009301098.1
13276836	13276836	lethal giant larvae homolog 2 (Drosophila)	llgl2	-1.74628	-1.56019	-1.67645	0.000260777	0.00113074	0.000433078	795670	no genomic hits	AGGTAGAAACCTTGGCCATATTTGG	890015	NM_212582.1
13042659	13042659	si:ch1073-366l7.1 [Source:ZFIN;Acc:ZDB-GENE-141219-7]	si:ch1073-366l7.1	-1.74522	-1.38973	-1.58715	0.00129569	0.0212282	0.00388938	101886669	100/100_Multiple	ACATACTTGTTTTTGTGCCCCATGG	344506	ENSDART00000158164
13163238	13163238	si:ch73-36p18.5	si:ch73-36p18.5	-1.7451	-2.03023	-2.80598	0.0412505	0.0149011	0.00199867	100334621	chr25:34622539|+	CATAATTACCTTTGCGGAGAAGCCT	645161	XM_009298189.1
13160178	13160178	mucin 5.1, oligomeric mucus/gel-forming	muc5.1	-1.74342	-1.96336	-1.03748	0.00185083	0.0005511	0.77048	100148804	chr25:8282822|-	GATCTTGAAACTGGTTGGACTTCCC	906066	XM_009297798.1
13092640	13092640	chemokine (C-C motif) receptor 12a	ccr12a	-1.74285	-2.04378	1.15336	0.000544522	9.86218e-05	0.192254	563803	chr2:50249967|+	TACTGCTCTGTGTAGACCACATGGC	513545	NM_001045027.1
12961319	12961319	integrin, alpha 2 (CD49B, alpha 2 subunit of VLA-2 receptor), tandem duplicate 2	itga2.2	-1.74189	-2.04281	-1.71769	9.85017e-05	1.59633e-05	0.000117767	100536533	chr10:9107573|-	GAACAGACACTCAGGTCTAGGAGGA	711339	XM_003199304.3
12959094	12959094	complement component c3a, duplicate 1	c3a.1	-1.74174	-1.31941	-1.39436	0.000437724	0.0210351	0.0088969	321046	chr1:55461017|+	GAAAATACTCTCTGTAATCAGTAGA	708323	NM_131242.1
13163219	13163219	si:dkey-108k21.21	si:dkey-108k21.21	-1.74087	-1.86667	-6.12137	0.054676	0.03516	8.00101e-05	100332815	chr25:34598660|+	CCGCTGGCTTTTTGGCTTTCTTGGG	332779	XM_005170727.2
13282806	13282806	retinol binding protein 2b, cellular	rbp2b	-1.73606	-2.6385	-1.3581	0.0334582	0.00197848	0.192675	432384	chr2:39052133|+	ATTTTCCAGTGAAATCTACAGGCAT	621979	NM_001002307.1
13284242	13284242	retinol binding protein 2b, cellular	rbp2b	-1.73606	-2.6385	-1.3581	0.0334582	0.00197848	0.192675	432384	chr2:39052133|+	ATTTTCCAGTGAAATCTACAGGCAT	621979	NM_001002307.1
13279060	13279060	ceruloplasmin	cp	-1.73432	-1.3323	-1.44995	0.000216995	0.0105898	0.002633	84702	chr22:38220891|-	TGATTGAGGACGCAATTCCAGCGCA	304573	NM_131802.1
13016979	13016979	uncharacterized LOC101886965	LOC101886965	-1.73289	1.05888	-1.5485	0.0101731	0.736834	0.0288242	101886965	100/100_Multiple	AACAGCAGACTTCTCAGGTGTGAGA	429222	XR_658854.1
13043412	13043412	ras-related protein Rab-39A-like	LOC100330257	-1.73172	-2.14723	-2.18843	0.0308171	0.00657684	0.00577254	100330257	chr17:5466846|-	GATCCCGAACCTGAAGTTCCACGGC	893572	XM_002665125.4
13050417	13050417	elastin microfibril interfacer 1b [Source:ZFIN;Acc:ZDB-GENE-060818-36]	emilin1b	-1.73067	-1.32652	-1.87287	0.00110874	0.0339402	0.00046903		chr17:12284926|+	TATTTGAAACACACGTGTTGCCAAC	913506	ENSDART00000105215
12966690	12966690	myeloid-specific peroxidase [Source:ZFIN;Acc:ZDB-GENE-030131-9460]	mpx	-1.72891	-1.76076	-1.14822	0.00147774	0.00120816	0.266398	337514	chr10:7820587|+	TCAAACGGGAAAAAGAATGTGGCCA	41081	ENSDART00000158976
13103042	13103042	si:dkey-25e12.3	si:dkey-25e12.3	-1.72648	-1.61517	-1.04501	0.0162896	0.0287638	0.813103	678527	chr20:26645214|+	TATGAAATTTGCAGTGACCCTAATC	599245	NM_001025555.2
13071886	13071886	zgc:63863 [Source:ZFIN;Acc:ZDB-GENE-040426-1278]	zgc:63863	-1.72577	-1.74807	-1.89269	0.000362518	0.000310397	0.000125027	393372	chr19:1180324|-	CTCAGGGTAGGTTTGCATGATGCAA	32232	ENSDART00000166088
13278734	13278734	uncharacterized LOC103909363	LOC103909363	-1.72533	-2.67736	-2.99529	0.20705	0.0381799	0.0246258	103909363	100/100_Multiple	GACAACAGGTCCTGTATTTGAGCAG	522159	XR_659242.1
12997387	12997387	calcium homeostasis modulator 1	calhm1	-1.72529	-1.53504	-1.62678	0.01438	0.0401783	0.0240189	100005176	chr13:25282234|-	TGCAGAAACTGGACCATAATCCGAA	90196	XM_001344258.2
13285554	13285554	CUB and zona pellucida-like domain-containing protein 1	LOC100331080	-1.72458	-1.71556	-2.90634	0.0683179	0.0705036	0.00333285	100331080	no genomic hits	TCGTTGTCTGTCACCTCTAACGTAG	556293	XM_002667615.4
13170240	13170240	6-phosphogluconolactonase	pgls	-1.72402	-1.89034	-1.14776	0.000100362	3.29011e-05	0.109451	445494	chr3:52429908|-	AGTTCCTCGTGCGATCTGACCAACA	636435	XM_005163753.2
13084818	13084818	FYVE and coiled-coil domain containing 1 [Source:HGNC Symbol;Acc:HGNC:14673]	FYCO1 (1 to many)	-1.72381	-1.87339	-1.15345	0.000557696	0.000216349	0.185601	100329883	chr2:51033804|-	TTTTAATTAAGGCAGAAGGATCTGA	401920	ENSDART00000114182
13275545	13275545	uncharacterized LOC101884340	LOC101884340	-1.72354	-1.17515	-2.2063	0.00417877	0.274172	0.000426117	101884340	chr22:24575442|+	TCTGACTGGATTCTGTAAAACTTGC	433911	XR_224644.2
13303822	13303822	si:dkey-11o15.4	si:dkey-11o15.4	-1.72351	-2.00248	-1.45875	0.00363011	0.000842983	0.0226142	100149199	100/100_Multiple	ATTCCCTTGTCTTGCTCGCCAGTTT	550258	XM_001337032.6
13301236	13301236	uncharacterized LOC101882959	LOC101882959	-1.72146	-1.46071	-1.45611	0.0190555	0.0753686	0.0773835	101882959	100/100_Multiple	CAAATATCCCGCTCTGCATGACAAG	298513	XM_005170156.2
12993540	12993540	uncharacterized LOC100005948	LOC100005948	-1.72092	-1.64932	-1.04576	0.0820532	0.104287	0.873926	100005948	chr12:45922533|+	CATGTATGCATTACAGCTTGGTTGA	1248045	XM_001344808.7
13017039	13017039	EH-domain containing 1a	ehd1a	-1.7193	-1.89145	-1.72147	0.0365683	0.0184856	0.0362387	405810	chr14:46447415|+	TGTAATCGCTGCATTCAAGATGAGG	1401390	NM_212874.1
13282518	13282518	zgc:101715	zgc:101715	-1.71748	-1.80929	-1.77224	0.00845015	0.00521091	0.00630263	447894	chr7:45720792|+	TAATATCATCTTTTCGATTCGCCAT	359264	NM_001004633.1
13285936	13285936	neurabin-1	LOC571989	-1.71662	-1.55306	-1.3522	0.000562879	0.0020179	0.0151118	571989	chr9:3050572|-	GAATTAAGCTCACCAGTGCTGGACG	756133	XM_009304434.1
13047682	13047682	uncharacterized LOC103911834	LOC103911834	-1.71638	-1.21754	-1.48562	0.00698105	0.225993	0.0298105	103911834	100/100_Multiple	CTAACTAATCAATTGACAGGAGTCT	1159074	XR_662905.1
13060284	13060284	suppression of tumorigenicity 14 (colon carcinoma) a	st14a	-1.71605	-1.84717	-1.31207	0.0150504	0.00804068	0.159612	678603	chr18:44539214|-	TTGGAGGATTAAACGAGCTATCTTC	402500	ENSDART00000140672
13080373	13080373	actin related protein 2/3 complex, subunit 5A [Source:ZFIN;Acc:ZDB-GENE-030131-8448]	arpc5a	-1.71566	-1.84773	-1.48816	0.0342715	0.0199446	0.0974075	336504	chr2:21309619|-	TGACTTCCGCATAAAAGCCGCCTAG	1400017	ENSDART00000057174
13091998	13091998	growth hormone receptor b [Source:ZFIN;Acc:ZDB-GENE-071119-4]	ghrb	-1.71477	-1.72176	-1.45928	0.0145394	0.0140331	0.0611894	560202	100/100_Multiple	CTCAGATAAATATCCCGGACGAGCC	1311589	ENSDART00000135940
13158094	13158094	annexin A2a [Source:ZFIN;Acc:ZDB-GENE-030131-4282]	anxa2a	-1.71328	-1.88709	-1.99551	0.00347052	0.00130841	0.000771552	325557	chr25:33527889|-	TGTGCAGAACAATCTCAGCTATGGA	1305732	ENSDART00000011967
13200459	13200459	abhydrolase domain containing 10a [Source:ZFIN;Acc:ZDB-GENE-060526-144]	abhd10a	-1.70853	-1.26549	-1.9985	0.0104377	0.181793	0.00261526	568517	chr5:67208013|+	CAACAGGCTAACTCATGTTTTAAGT	900414	ENSDART00000158917
13123633	13123633	si:dkey-222p3.1	si:dkey-222p3.1	-1.70787	-1.68265	1.95419	0.00319521	0.00374782	0.000823911	100007529	chr22:28276803|+	AAACAGCTTATCTTGAGTTGTACGC	1309649	NM_001098266.1
12978394	12978394	si:ch211-69b7.6	si:ch211-69b7.6	-1.70572	-1.89668	-1.94303	0.0051706	0.00183573	0.00146754	556640	chr11:11910622|+	GGCAGAGTCAAGTCCATTCCCGGAG	1041382	XM_679489.6
12998105	12998105	growth-regulated alpha protein-like	LOC101883994	-1.70496	-1.62922	-1.71593	0.0144572	0.021657	0.0136638	101883994	chr13:30562219|-	TGAAAGCTGAAGTGCCGGTTGTCAT	1038055	XM_005156943.2
13303428	13303428	ras-related protein Rab-39A-like	LOC100330257	-1.70304	-1.89462	-2.20107	0.0254844	0.0110625	0.00363917	100330257	chr17:5466846|-	GATCCCGAACCTGAAGTTCCACGGC	893572	XM_002665125.4
13287886	13287886	apolipoprotein B-100	LOC100330435	-1.70191	-1.6398	-1.90895	0.0111421	0.0157431	0.00399702	100330435	chr20:53635004|-	TAGAAATACTCGTGCTTGCTGAGGG	707584	XM_002665806.4
13038470	13038470	si:dkey-247k7.2 [Source:ZFIN;Acc:ZDB-GENE-031118-45]	si:dkey-247k7.2	-1.70098	-2.74627	-1.2633	0.052489	0.00252427	0.346167	797677	chr16:23424145|+	TAAATGTAGTACTAAAAGTAAGTGC	489344	ENSDART00000160546
13278970	13278970	AT-hook transcription factor	akna	-1.70035	-1.39117	-2.32248	0.0227446	0.118347	0.00209717	556113	no genomic hits	AAGAGCCTTTTGGTGATTTGTTAGC	350633	XM_009295258.1
12977412	12977412	cyclin-dependent kinase 2	cdk2	-1.69854	-1.9975	-1.01399	0.00665107	0.0014536	0.926432	406715	chr11:3233287|+	TAAGGCTAGACGAAGCGCTCAATGC	1002483	NM_213406.1
13071514	13071514	ribonucleotide reductase M2 polypeptide	rrm2	-1.69819	-2.36688	-1.6983	0.0403934	0.00409506	0.0403751	30733	chr19:48006636|+	GTCTCAATGGCATTGAACAAAAATT	1397955	NM_131450.2
13118570	13118570		CABZ01112401.1	-1.69812	-1.66632	-1.05946	0.169785	0.183772	0.87335		chr21:42693685|-	TAATGTTGATCCAGGACCATCAAAA	214143	ENSDART00000158692
13240856	13240856	uncharacterized LOC103911236	LOC103911236	-1.69749	-1.01153	-1.53599	0.086261	0.96726	0.1514	103911236	100/100_Multiple	CATCATTCTCGGTTGGAAATACTGA	456816	XR_661914.1
13016487	13016487	uncharacterized LOC103911313	LOC103911313	-1.69737	-1.3059	-2.03245	0.0190294	0.177792	0.00437938	103911313	chr14:37047988|+	CTGGTAACTGTTACGGTGCCAATCT	501861	XR_662032.1
13158640	13158640	si:ch211-113a14.16	si:ch211-113a14.16	-1.69524	-2.24278	-1.25487	0.0017238	0.000106047	0.0824627	560309	chr25:35787215|-	TGCTCTAGCCTTGCCACCGGTTTTG	593813	XM_683706.2
13120458	13120458	elastase-1-like	LOC100334908	-1.69521	-1.51949	-1.52006	0.0498285	0.104694	0.10443	100334908	chr22:7712576|-	AGCCAGATCCTTCACATATCTGGCC	442440	XM_002666189.4
13239725	13239725	protein regulator of cytokinesis 1b	prc1b	-1.69143	-2.37292	-1.70888	0.0178414	0.00121681	0.0163315	393203	chr7:50080674|+	CTTAATTAGTTTGGGACAGCTGACC	467455	NM_200234.1
12989089	12989089	carbonic anhydrase XVa	ca15a	-1.68795	-2.60035	1.21852	0.0613712	0.00412047	0.435431	553469	no genomic hits	TGCTACTGCAGAGTTGTTACTGTGG	470828	NM_001081689.1
13208296	13208296	guanine nucleotide binding protein (G protein), alpha 14	gna14	-1.68792	-2.11429	-1.36715	0.0548723	0.0123703	0.21644	445297	chr5:54873980|+	GTTCCAAACCTGTGTCGCATGCCTC	891183	NM_001003753.1
13103516	13103516	secretogranin V (7B2 protein)	scg5	-1.68521	-1.46527	1.03286	0.0053726	0.0243505	0.820647	100330746	chr20:29568973|+	TATAGTGTTACAACAAAAGTTGCGT	938577	XM_009294776.1
12966835	12966835	nuclear factor of kappa light polypeptide gene enhancer in B-cells inhibitor-like 1 [Source:ZFIN;Acc:ZDB-GENE-040116-7]	nfkbil1	-1.6852	-1.59456	-1.31193	0.000199762	0.000423839	0.0100519	101887110	chr10:8078684|+	GAGAGTCCAGTAACCGTGTCCAGAA	490859	XM_005155451.2
13162577	13162577	UDP glucuronosyltransferase 5 family, polypeptide A5 [Source:ZFIN;Acc:ZDB-GENE-100406-2]	ugt5a5	-1.6851	-1.41074	-1.63452	0.000139194	0.00206182	0.000210541		chr25:28930715|+	CTGTGTCCGTAAATGAGAAGCTCCT	864967	ENSDART00000073488
13172069	13172069	si:ch211-131e11.19	si:ch211-131e11.19	-1.68417	-1.86334	-1.49176	1.33591e-06	3.40334e-07	9.90541e-06	100000683	chr3:4386089|+	TATCTTACATAAGTAGAAATTTCCT	885137	XM_009299071.1
13284586	13284586	lymphocyte antigen 75	ly75	-1.68315	-1.71086	-1.49633	0.00325141	0.00272304	0.0125207	504036	no genomic hits	CATCTGCTTACATCTTGTTTGGAGA	688829	XM_009305864.1
13268736	13268736	si:zfos-1425h8.1	si:zfos-1425h8.1	-1.68161	-1.68749	-1.39027	0.00239768	0.00230529	0.02441	100150224	chr9:40176825|+	CAGGCGTAGCTGCAGAACGGGCATT	1257652	NM_001161762.1
13083649	13083649	25-hydroxycholesterol 7-alpha-hydroxylase	LOC570455	-1.68117	-1.49947	1.21866	0.00286673	0.0108493	0.145808	570455	chr2:42286322|-	AGTTTAAACGCCAGAGTCCACTGAA	898141	XM_693936.6
13027624	13027624	uncharacterized LOC100537110	LOC100537110	-1.68069	-1.55493	-1.86034	0.0052278	0.0120248	0.00188751	100537110	chr15:37829506|+	GCAAAACAACTGAAACATTCCTGGG	910251	XR_658371.1
13041283	13041283	caspase a	caspa	-1.6801	-1.63071	-1.4378	0.00870196	0.0116823	0.0422413	57933	chr16:42043763|+	GAAGCAAAGGCACACAGGAGTCTCA	115186	NM_131505.2
13084094	13084094	acetylcholine receptor subunit gamma-like	LOC100536659	-1.67978	-1.24264	-1.04426	0.00438348	0.138749	0.751496	100536659	chr2:45244325|-	TGCGATGTAGGTGAAAAACGCACTG	616324	NM_001254950.1
13147390	13147390	si:dkey-224b4.5 [Source:ZFIN;Acc:ZDB-GENE-091204-358]	si:dkey-224b4.5	-1.6794	-3.91013	-1.08413	0.457412	0.074096	0.906176		chr24:37266656|-	CACTAATCCCGAGTTATGAAAAAAG	267808	ENSDART00000140412
12992458	12992458	ectonucleotide pyrophosphatase/phosphodiesterase 7-like	LOC557756	-1.67884	-1.16453	-1.54667	0.167513	0.667235	0.237183	557756	no genomic hits	TCAAGTGACACATTAGAGGATAAAC	1374496	NM_001256805.1
13032712	13032712	cathepsin S, ortholog2, tandem duplicate 1	ctss2.1	-1.67865	-1.9092	-1.15607	0.0179122	0.00599054	0.430012	554157	chr16:29574528|-	GCACTTCTCGTCGTCTGAACAGGAG	526552	NM_001024409.2
12967122	12967122	annexin A3b	anxa3b	-1.67669	-1.85827	-2.00177	0.000203441	5.72028e-05	2.52192e-05	492336	chr10:9414510|+	CGTTCACATTAGAGCACTTCAGCGG	1069389	NM_001007302.2
13207956	13207956	lipoma HMGIC fusion partner-like 2b	lhfpl2b	-1.67636	-1.342	1.0295	0.00286055	0.0424536	0.817648	550224	chr5:51092707|-	CTGAGGTGCTGTCTGGCTTATGCAT	782414	NM_001017562.1
13126045	13126045	uncharacterized LOC100536726	LOC100536726	-1.67423	-1.84854	-1.07007	0.0321683	0.0149703	0.74246	100536726	chr22:8066752|+	ATCAGTGTGAAGATTGACTGGATTT	1316432	XM_009296072.1
13168334	13168334	aldehyde dehydrogenase 3 family, member B1	aldh3b1	-1.67398	-2.01815	-1.69545	0.0024154	0.000345393	0.00209171	282559	chr3:33990704|-	AGATTCAGGTTTGTCGAGTTTAGCA	354063	XM_005163981.2
12970157	12970157	odorant receptor, family D, subfamily 109, member 11	or109-11	-1.67307	-2.10112	-1.16443	0.0178595	0.00266848	0.405216	100148220	chr10:36269741|+	GCAATGCTCCAAATACCTTGAAATC	857061	XM_005169151.2
12965513	12965513	caspase-3-like	LOC798445	-1.67232	-3.32153	1.02866	0.0798553	0.001579	0.914956	798445	chr10:42329202|-	TTTTCCACAGAGACGATCAGCGCCC	1233727	XM_001338854.5
13112953	13112953	wu:fj81e10	wu:fj81e10	-1.67011	-1.36846	-1.41507	0.0112816	0.0801851	0.0574971	337532	chr21:732430|+	CATTGACAGTGCAATATTTTTAAGA	1282995	XM_009295064.1
13106964	13106964	uncharacterized LOC101885394	LOC101885394	-1.66741	-1.51129	1.05852	0.0149281	0.0372605	0.74007	101885394	no genomic hits	TGGAACAAGGCAGATAAGGGAAGTC	114371	XR_224337.2
13073290	13073290	si:dkey-210i3.1	si:dkey-210i3.1	-1.66655	-1.50982	-2.40801	0.0289959	0.0645555	0.0018271	796596	100/100_Multiple	GTTCATGCAAACTCTAGAAAACGAA	904896	XM_001335343.5
13004615	13004615	glycine N-acyltransferase-like protein 3	LOC566887	-1.66626	-1.28391	-1.88848	0.00472852	0.0946762	0.00131924	566887	chr13:33555600|+	CATGCAGCCCTATAAGACGGATCCT	885938	XM_690171.4
13264339	13264339	polypeptide N-acetylgalactosaminyltransferase 5-like	LOC101886587	-1.66524	-2.09117	-1.38631	0.00570123	0.000637572	0.0434569	101886587	chr9:5340541|+	TGGAATTCCTGATGGTCACCCCGAA	764762	XM_005172523.2
13200138	13200138	lipocalin 15	lcn15	-1.66239	-1.42102	-1.42821	0.000257047	0.00264382	0.0024328	751703	chr5:65312055|-	CATGATGAACGCTTAAACAACTCTG	393549	NM_001045415.1
13253890	13253890	macrophage expressed 1, tandem duplicate 1	mpeg1.1	-1.65992	-1.68861	1.1002	0.00192129	0.0015728	0.418052	335407	chr8:29701479|+	TGCGACAACGAGAGCAACCAGGACT	1106760	NM_212737.1
12919613	12919613	solute carrier family 22, member 15 [Source:ZFIN;Acc:ZDB-GENE-070928-5]	slc22a15	-1.65942	1.03176	-1.68422	0.256035	0.941653	0.243488	555262	100/100_Multiple	TGTCTATGGAGAATCAGAGAGCTCT	1328861	ENSDART00000154756
13305314	13305314	globoside alpha-1,3-N-acetylgalactosaminyltransferase 1, like 3	gbgt1l3	-1.65284	-1.68811	-1.33176	0.00581895	0.00465617	0.0663543	447881	no genomic hits	ATAAAAGAGTCCAATGACTACGGTG	533733	NM_001004620.1
12967516	12967516	si:ch211-95j8.2	si:ch211-95j8.2	-1.65153	-1.50536	-1.35188	0.02567	0.0563537	0.138959	553515	chr10:15088816|+	CAACATAATCTGGTAGGTTACAGGA	78457	XM_001337411.3
13123045	13123045	si:rp71-23d18.4 [Source:ZFIN;Acc:ZDB-GENE-050208-761]	si:rp71-23d18.4	-1.64968	-1.95175	-2.09807	0.0365441	0.0100946	0.00594713		chr22:24743173|-	AACCTGGCTACGGTCATTCATGTGA	927644	ENSDART00000142882
13263211	13263211	X-ray repair complementing defective repair in Chinese hamster cells 5	xrcc5	-1.64952	-1.46386	-3.62343	0.0417271	0.102407	0.000251122	449848	chr9:53054062|+	TCTGCAGAAGGTCCATGCAAACCAC	522726	NM_001017360.2
13142790	13142790	cytochrome P450, family 2, subfamily AA, polypeptide 8	cyp2aa8	-1.64675	-1.62561	-2.67277	0.0525995	0.0576629	0.00205307	450060	chr23:42440139|-	CAAAGTGCTCTTGGGTGTCTCAACG	564984	NM_001006080.1
13029057	13029057	zgc:152945	zgc:152945	-1.64481	-1.19008	-1.48867	0.00100373	0.116102	0.00379621	767787	chr16:2903360|+	GAAGTCATGCGTGTTAAAAACTGAA	607179	NM_001076754.1
13046617	13046617	apolipoprotein Ba	apoba	-1.64306	-1.92238	-1.96157	0.0167959	0.0041618	0.00350988	566465	chr17:30687150|-	CCAATAAATGTGCACTGAGGAAAAG	641550	XM_689735.7
13190761	13190761	si:dkey-14o6.1 [Source:ZFIN;Acc:ZDB-GENE-081103-51]	RNH1 (1 to many)	-1.64124	-1.28915	-1.37203	0.00422094	0.0773143	0.0356285		100/100_Multiple	GTTTCAATCTTCTCCAGTACATCAG	687889	ENSDART00000171428
13190311	13190311	si:dkey-16p6.2 [Source:ZFIN;Acc:ZDB-GENE-110913-100]	si:dkey-16p6.2	-1.64105	-1.45849	-2.07131	0.0681946	0.147094	0.014724		chr4:42629397|+	TAAGGTATGATGAGCGGCCGAAACT	1368848	ENSDART00000163042
13254362	13254362	zgc:194839	zgc:194839	-1.63973	-1.5134	-1.24055	0.000540518	0.00164289	0.0418893	100005569	chr8:32791542|+	AATACCCATGCTTTGTCACTTTAAC	744834	XM_005167145.2
13207980	13207980	si:ch211-218h8.3 [Source:ZFIN;Acc:ZDB-GENE-120703-51]	si:ch211-218h8.3	-1.63863	-1.46925	-1.50455	0.00123812	0.00527379	0.0037923		100/100_Multiple	GCACTCAACAGTGAGTTTACATGCG	622706	ENSDART00000151927
13305276	13305276	zgc:86709	zgc:86709	-1.63779	-1.4597	-1.32605	0.00530334	0.0196944	0.0619564	570210	no genomic hits	AGCTGGGGTTCAGATCAGCACCAGG	439332	NM_001002066.1
13108876	13108876	si:dkey-11o15.4	si:dkey-11o15.4	-1.63761	-1.54523	-1.6192	0.00932381	0.0170174	0.0104674	100149199	no genomic hits	GATCCCAATACACTGTAACAAATGA	946250	XM_001337032.6
13148018	13148018	uncharacterized LOC100005096	LOC100005096	-1.63672	-1.72351	-2.02282	0.00224272	0.00122822	0.000229733	100005096	chr24:40102781|-	TGAGGATGGCATCAAACTTGCGAAA	1161787	XM_001344197.3
13213100	13213100	si:dkey-31g6.6	si:dkey-31g6.6	-1.63611	-1.76773	-1.18001	0.130123	0.0867354	0.586189	100535653	chr6:21894951|+	TCAGCTCGAAATAACGGCACTTGAG	1276243	NM_001302748.1
13305148	13305148	complement factor H like 4	cfhl4	-1.63577	-1.52421	-1.72572	0.000519967	0.00138652	0.000261938	559122	chr22:23598765|+	CAGATATGTAAGAAGGCTGTGTACT	969223	NM_001199366.1
13163534	13163534	si:ch211-113a14.22 [Source:ZFIN;Acc:ZDB-GENE-121214-203]	HIST1H2BA (1 to many)	-1.63523	-2.00194	-1.10024	0.0296656	0.00580752	0.621803	560974	chr25:35811531|+	AAAAAGCTCTTTAGTCGATATAATG	683853	ENSDART00000152388
13286314	13286314	protein tyrosine phosphatase, non-receptor type 22	ptpn22	-1.63424	-1.68023	-1.12052	0.00591501	0.0043892	0.414476	565606	chr23:26216267|-	CTCAGAATGTGCATTTGGGCGTCCA	378984	XM_005162181.2
13168789	13168789	si:dkeyp-72e1.7	si:dkeyp-72e1.7	-1.63414	-1.58101	-1.21024	0.00795573	0.0112845	0.209711	563178	chr3:36470244|+	CGCCAAAGGTGAGGCAAAACTTTGG	616238	XM_686547.7
13302764	13302764	si:ch73-181m17.1	si:ch73-181m17.1	-1.63408	-1.69029	-1.6503	0.0412581	0.0317951	0.0382309	100330610	chr12:38812911|-	CAGTCAAGGCAGTCTGTGGAGTCAC	537835	XM_009306877.1
13210621	13210621	zinc finger protein 154-like	LOC100332847	-1.63388	-1.58256	-1.26811	0.272397	0.302483	0.584167	100332847	chr5:71613045|-	TGTATGCGGCCTCAGGTGAGTGTAT	712242	XM_002663295.4
13011475	13011475	leukocyte cell-derived chemotaxin-2	LOC567149	-1.63259	-1.58827	-1.04366	0.000615104	0.000889855	0.647891	567149	chr14:36556341|-	TATGGTCACATGTCACATAAGGTGG	556484	XM_690441.5
13241386	13241386	uncharacterized LOC100331329	LOC100331329	-1.63249	-1.68267	-1.44641	0.00600786	0.00433937	0.0235812	100331329	chr7:66351439|-	AGTATAGTCTGCGACCCTACACGAC	327928	XM_009303595.1
13114052	13114052	Rieske (Fe-S) domain containing [Source:ZFIN;Acc:ZDB-GENE-050417-254]	rfesd	-1.63212	-1.96975	-1.62266	0.000169513	1.66448e-05	0.000184005	550435	chr21:11737379|+	TATCCATCGGTGTTTAGCTGAGAAA	605065	ENSDART00000081652
13092020	13092020	non-SMC condensin I complex, subunit D2	ncapd2	-1.63174	-1.79592	-1.19036	0.00931438	0.00358501	0.260393	552978	no genomic hits	CATTGGCCCCCTTTTTACTGGCAGG	134507	NM_001162502.2
12995677	12995677	solute carrier family 39 (zinc transporter), member 8	slc39a8	-1.63172	-1.53047	1.75645	0.0377861	0.0627563	0.0211699	100002893	chr13:11558414|+	GATTGATATCTCCAGCGAACAGGGT	209794	XM_009307205.1
13278530	13278530	activin A receptor, type I like	acvr1l	-1.63159	-1.6572	1.18239	0.00205647	0.00170518	0.163803	30615	chr2:41693334|+	CAGACCTGGGTTTTGAACTAGTGGT	450069	NM_131345.1
13283480	13283480	defensin, beta-like 1 [Source:ZFIN;Acc:ZDB-GENE-070207-1]	defbl1	-1.63045	-1.63374	-2.46713	0.00109458	0.00106688	1.603e-05	100009619	chr21:21705498|-	AAGGATGCAGCCTCATTCTCTTTAC	713868	ENSDART00000112068
13284048	13284048	defensin, beta-like 1 [Source:ZFIN;Acc:ZDB-GENE-070207-1]	defbl1	-1.63045	-1.63374	-2.46713	0.00109458	0.00106688	1.603e-05	100009619	chr21:21705498|-	AAGGATGCAGCCTCATTCTCTTTAC	713868	ENSDART00000112068
13301436	13301436	si:ch211-214b16.2	si:ch211-214b16.2	-1.63031	-1.70902	-1.7334	0.000169512	8.92709e-05	7.42414e-05	799802	100/100_Multiple	TGACACCCAACAGCGCTCTAATGGA	919542	XM_001336756.5
13283062	13283062	WEE1 G2 checkpoint kinase	wee1	-1.63019	-1.2885	-1.14758	0.0827613	0.333958	0.591892	327060	chr18:16930205|+	CTTCAGTAAAGACCACAGTGCGTGT	1044293	NM_001309435.1
13112993	13112993	uncharacterized LOC101886948	LOC101886948	-1.62848	-1.54164	-1.14011	0.0142688	0.0243809	0.426118	101886948	100/100_Multiple	GCCAAAGTGACTGGCTTATGGAGGT	1020446	XR_663038.1
13094676	13094676	si:ch211-155o21.4 [Source:ZFIN;Acc:ZDB-GENE-121214-169]	si:ch211-155o21.4	-1.6266	-1.4598	-1.75467	0.00338358	0.0126667	0.0014415		100/100_Multiple	GCTAGTCGGCTGCAGTTTTTTATGA	807702	ENSDART00000152230
13207116	13207116	si:dkey-65b12.6	si:dkey-65b12.6	-1.62584	-1.81245	-2.39094	0.00155446	0.000432567	3.0217e-05	569718	100/100_Multiple	TGGCTGTGTGCCTTACAGGTTGTAG	653114	XM_005165405.2
13154991	13154991	mucin 5.2	muc5.2	-1.62506	-1.92357	-2.80606	0.014096	0.00294795	0.000161954	572172	chr25:8331042|-	CAGCCAAGTAAAGTCCATAGGGTCC	834199	XM_009297793.1
13253011	13253011	complement factor properdin	cfp	-1.6246	-1.3128	-1.23182	0.0547247	0.242873	0.362369	556399	chr8:23651119|+	GATAGTATACTTCTACAGACGGGCA	658909	NM_001160126.1
13283442	13283442	myosin, heavy chain 9a, non-muscle	myh9a	-1.62141	-1.73514	1.00813	0.00540397	0.00258795	0.95107	333938	chr6:7579585|+	TTACTCAGGAGTTGGCTCGGACCCC	1092653	NM_001098177.2
13104694	13104694	adhesion G protein-coupled receptor F8	adgrf8	-1.61896	-1.65888	1.00779	0.00606621	0.00464696	0.953999	100537224	chr20:35816641|+	TTCTTAAAAAATGCCGGTAGTGCCA	815579	XM_005160809.2
13298330	13298330	uncharacterized LOC101886965	LOC101886965	-1.61816	1.03085	-1.25779	0.00646217	0.823388	0.119858	101886965	100/100_Multiple	TAGATGAACATGTGTAGGGAAAACT	631828	XR_658854.1
13124013	13124013	mesencephalic astrocyte-derived neurotrophic factor [Source:ZFIN;Acc:ZDB-GENE-060929-640]	manf	-1.6181	-1.79381	-1.61219	0.0107414	0.00386401	0.0111519	767691	chr22:32274268|-	GCTTCAACGGCGCTTCCTAGTGAAA	101267	ENSDART00000092082
13298320	13298320	uncharacterized LOC101886965	LOC101886965	-1.61707	-1.03428	-1.55051	0.0295551	0.857525	0.0423594	101886965	100/100_Multiple	CATGGGGAAGTCCCAAAGTAAGGTG	531122	XR_658854.1
13048649	13048649	ornithine decarboxylase 1 [Source:ZFIN;Acc:ZDB-GENE-010816-1]	odc1	-1.61622	-1.57719	-1.3206	0.0747358	0.0878357	0.269539	114426	chr17:51655630|-	TCAAAATGCGTGCTGTAACGGCGAA	636530	ENSDART00000149807
13158651	13158651	si:ch211-113a14.19	si:ch211-113a14.19	-1.61369	-1.77621	-1.18034	0.000229539	6.43046e-05	0.0601616	560527	chr25:35791685|-	GCAGACCAGCTCTGGATGAGCGAGT	781693	XM_683938.7
13213630	13213630	uncharacterized LOC103911834	LOC103911834	-1.61358	-1.16475	-1.87872	0.0031696	0.221557	0.00058646	103911834	100/100_Multiple	CACAGTTGTGGGTATACATCATATA	14593	XR_662906.1
12966837	12966837	nuclear factor of kappa light polypeptide gene enhancer in B-cells inhibitor-like 1	nfkbil1	-1.61321	-1.71137	-1.83575	0.000120601	5.29507e-05	2.17627e-05	101887110	chr10:8076959|+	TGATGACTACCTCTATCAGGATAAC	702283	ENSDART00000059017
13046666	13046666	delta(4)-desaturase, sphingolipid 2	degs2	-1.61299	-1.48924	-1.52763	0.00423325	0.0110077	0.00806482	402799	chr17:30877497|-	AGATCGGGTTAGTCAGCGAGCAGCC	388648	NM_001163366.1
13305460	13305460	S-antigen; retina and pineal gland (arrestin) b	sagb	-1.61266	-1.49448	-1.02784	0.0130899	0.0283797	0.859758	619268	chr15:45625541|-	TTGTGTGTTGAGACGCAGATGATCC	1117406	NM_001033749.1
13277644	13277644	diacylglycerol O-acyltransferase 1b [Source:ZFIN;Acc:ZDB-GENE-040718-158]	dgat1b	-1.6126	-1.65612	-1.01045	0.00590737	0.00440083	0.937547	436731	chr16:31011343|+	CTTCCAGTCGGCACATACTGCAGAG	113958	ENSDART00000147890
13233375	13233375	cerebellin 8	cbln8	-1.61164	-1.68908	2.09165	0.217093	0.179329	0.0720268	561171	chr7:73231441|+	TCTGCACACAAGTCTGAGTTTCGCT	536924	NM_001110109.1
13043080	13043080	zgc:194887 [Source:ZFIN;Acc:ZDB-GENE-081022-162]	zgc:194887	-1.61121	-1.50343	-1.37098	0.00197507	0.00483891	0.0175058	571819	chr17:443594|-	TCCTCAGACGGAGAGAGAAACCCAT	49226	ENSDART00000171386
13271378	13271378	semaphorin-7A-like	LOC100537452	-1.61113	-1.50672	-1.20685	0.00128798	0.00316451	0.0928198	100537452	chrUn_KN150067v1:4896|+	TATATACAGCCCTCATCCGTGGAAG	139411	XM_003201625.3
12992196	12992196	NHL repeat containing 2	nhlrc2	-1.61089	-1.2785	-1.51884	0.0368466	0.233388	0.0596475	100535163	chr12:30343664|+	AGAAACAGGACAGTATTTTAGCGGC	1006850	XM_009306763.1
13257841	13257841	polypeptide N-acetylgalactosaminyltransferase 5-like	LOC100334784	-1.61083	-1.83973	-1.44458	0.00507909	0.00121432	0.0184741	100334784	chr9:5299250|-	TTTACACTTGTAGAGGGCAGCACCC	572748	XM_002667221.4
13125803	13125803	si:rp71-36a1.5 [Source:ZFIN;Acc:ZDB-GENE-091204-428]	si:rp71-36a1.5	-1.61055	-1.82666	-1.07825	0.0070074	0.00187927	0.58516	101882211	chr22:6155060|+	TAAGACTCGTCCCATGGTAAGAACC	525129	ENSDART00000129829
13002960	13002960	tetraspanin 15 [Source:ZFIN;Acc:ZDB-GENE-050417-295]	tspan15	-1.61049	-1.72547	-1.47169	0.0020497	0.000895137	0.00664174	100000710	chr13:22793955|+	TATTCATTTATTCAGCAGGACGCTC	1287199	ENSDART00000057641
12938101	12938101	Kruppel-like factor 12b	klf12b	-1.60997	-1.70551	-1.83493	0.0202456	0.0119097	0.00620258	100126139	chr7:26771654|-	GAGCAGTAATCACAAACCATGAATC	319922	XM_009304718.1
12938897	12938897	Kruppel-like factor 12b	klf12b	-1.60997	-1.70551	-1.83493	0.0202456	0.0119097	0.00620258	100126139	chr7:26771654|-	GAGCAGTAATCACAAACCATGAATC	319922	XM_009304718.1
13220972	13220972	ATPase, Na+/K+ transporting, beta 1a polypeptide	atp1b1a	-1.60797	-1.33648	1.07097	0.000472879	0.00857342	0.437133	64267	chr6:29226831|-	CTCACTCAATATATAGTCAGAGCCA	1298594	ENSDART00000006386
13300580	13300580	uncharacterized LOC101882959	LOC101882959	-1.60739	-1.45846	-1.35287	0.0247201	0.059583	0.117019	101882959	100/100_Multiple	CAAATATCCCGCTCTGCATGACAAG	298513	XM_005170156.2
13133590	13133590	dehydrogenase/reductase (SDR family) member 3a [Source:ZFIN;Acc:ZDB-GENE-040801-217]	dhrs3a	-1.60682	-1.56547	-1.62205	0.005617	0.00756729	0.00505002	445083	chr23:21737189|-	TAACAGAGGTCCATCAGTGTGCCAA	521983	ENSDART00000066125
13235528	13235528	Fc fragment of IgE, high affinity I, receptor for; gamma polypeptide	fcer1g	-1.60645	-1.64923	1.0166	0.0088189	0.00667405	0.907845	100101464	chr7:18781617|+	TCTCCAGCTACCAAAGTCAATGACT	167267	NM_001100106.2
13239670	13239670	CD44 molecule (Indian blood group) a	cd44a	-1.60512	-1.54654	-1.23358	0.00760238	0.01147	0.1548	797357	chr7:49609974|+	GCTGCGAGAGCGGACGTAATTCATC	47710	XM_001922456.4
13108518	13108518	nudix (nucleoside diphosphate linked moiety X)-type motif 2	nudt2	-1.60506	-1.67014	-1.31876	0.000921759	0.000549904	0.0174281	436595	chr21:11742273|-	TACTTTCTGTTTTCAACTGCGGAAC	503591	NM_001002323.1
13020341	13020341	zgc:198241	zgc:198241	-1.60435	-1.82974	-1.30188	6.98595e-05	1.17341e-05	0.00307727	559844	chr15:24653732|-	GCCATGCAAACCTAGTCCGCGTAGT	151817	NM_001083830.1
13099655	13099655	apolipoprotein B-100	LOC100330435	-1.60373	-1.69183	-1.96346	0.00431035	0.00233805	0.000495774	100330435	no genomic hits	CAGCAGCGTCTATATTTAGGAAGAG	1291045	XM_002665806.4
13122310	13122310	si:dkey-21e2.13	si:dkey-21e2.13	-1.60329	-1.604	-1.72346	0.000478664	0.000475698	0.00018403	556666	chr22:19252710|-	CTGTTGATGAATGAGGAATCCTCCA	1116110	XM_003201027.3
13281080	13281080	sciellin [Source:ZFIN;Acc:ZDB-GENE-030616-15]	scel	-1.60322	-1.63065	-1.19706	0.00743693	0.00617898	0.212335	368684	no genomic hits	CCACTCATTTCTGTCAATTGTTGAG	783309	NM_001005304.1
13213340	13213340	envoplakin a	evpla	-1.60252	-1.86934	-1.82667	0.0245788	0.00635787	0.00773833	373136	chr6:17979900|-	GTTACATCCTTAGTGACAATCTTGG	648077	NM_001118897.1
13190507	13190507	si:dkey-220a11.5	si:dkey-220a11.5	-1.60099	-1.79276	-2.18199	0.00113417	0.000280583	3.68322e-05	100188946	chr4:53677354|-	TGGAAATAATGCTCAGAAATGCTGG	1357472	XR_224340.2
13302656	13302656		CR589875.1	-1.60017	-1.65084	-1.40496	8.8639e-05	5.61957e-05	0.000784553		chr11:32216236|+	CATTGGGTACGACGAGAAGTCGTTC	272994	ENSDART00000167673
13094642	13094642	serine (or cysteine) proteinase inhibitor, clade A (alpha-1 antiproteinase, antitrypsin), member 1, like	serpina1l	-1.59983	-3.65786	-1.37392	0.446707	0.0582208	0.603272	321195	chr20:10553286|-	AATCAAATGCATCAGTCATTCCCAT	1236451	NM_001013259.3
12995965	12995965	complement factor D (adipsin)	cfd	-1.59968	-1.56335	-1.21867	0.000134214	0.000189632	0.0207193	553553	chr13:13550689|-	TGAACAATTGTTGTCTACTTCAAGA	500474	NM_001020532.1
13125424	13125424	calreticulin 3a	calr3a	-1.59949	-1.78984	-1.25455	0.00697742	0.00210431	0.120333	30248	chr22:4378157|+	GAATTTTCCCATTGCGCAACTCGAG	179417	NM_131047.2
13217771	13217771	GTPase IMAP family member 6-like	LOC100537138	-1.59928	-1.49307	-1.8987	0.00706662	0.0154396	0.00118704	100537138	chr6:156263|+	AAAGATGAAGTGTTTATTAGAGGAC	611581	XM_003198734.3
13278666	13278666	apolipoprotein B-100	LOC100330435	-1.59919	-1.45871	-1.63966	0.00595251	0.0174988	0.00449408	100330435	no genomic hits	CAGCAGCGTCTATATTTAGGAAGAG	1291045	XM_002665806.4
13097316	13097316	proteoglycan 4b	prg4b	-1.59878	-1.22019	-1.27586	0.000408951	0.0395435	0.0168907	553377	chr20:34126996|-	CGTCTAGTTTGCAAGGGTGCGGTAA	596786	XM_005160690.2
13286290	13286290	GTP cyclohydrolase 1	gch1	-1.59645	-1.2402	-2.06281	0.0295544	0.258463	0.00347735	100192219	chr17:15141235|+	CACTATTTCGCTTCTATCCGTGTCG	735617	NM_001136255.2
13167648	13167648	cytochrome c oxidase subunit VIa polypeptide 2	cox6a2	-1.59573	-1.57765	-1.4095	0.0094078	0.0106377	0.0372504	447942	chr3:30909090|-	CAGTTTCTCTTTCTACACCTCTGTC	362121	XM_009299446.1
13050583	13050583	serine dehydratase-like	sdsl	-1.5955	-1.20789	-1.77788	0.00434771	0.150629	0.00128445	563642	chr17:14598175|+	TCCAGTAATGCGACAACACTACAGT	325594	XM_686998.6
12987004	12987004	sideroflexin 2 [Source:ZFIN;Acc:ZDB-GENE-040426-2831]	sfxn2	-1.59541	-1.4663	-1.88377	0.00425062	0.0119772	0.000684567	334757	chr12:33874084|-	CCTTGCGATGATAGGAAGTCGGACA	1062962	ENSDART00000036649
13084801	13084801	FYVE and coiled-coil domain-containing protein 1-like	LOC100329883	-1.59511	-1.72355	-1.22826	0.000138201	4.67412e-05	0.0172554	100329883	chr2:50988222|-	GGTTTTCTCCGACTGTGCTCATTAT	718518	XM_005171444.2
13085829	13085829	laminin subunit alpha-3	LOC567640	-1.59363	-1.29218	-1.09069	0.0067405	0.0813286	0.5186	567640	no genomic hits	AAGCCGGTGGCGTGAAGTTATCTGG	115254	XM_690939.6
13233303	13233303	equilibrative nucleoside transporter 2-like	LOC101882583	-1.59337	-1.24855	-1.9714	0.00195451	0.0634837	0.000172416	101882583	chr7:72118628|+	GGTCAGCAGGCGCGTCCTTGCTCAT	329733	XM_005172383.2
12933719	12933719	si:dkey-166n8.9	si:dkey-166n8.9	-1.59332	-1.25518	1.40556	0.227313	0.541278	0.367217	566844	chr23:27756609|+	TCCAGGAAGAAAATGCGACAGTGCT	964308	NM_001177455.1
12934077	12934077	si:dkey-166n8.9	si:dkey-166n8.9	-1.59332	-1.25518	1.40556	0.227313	0.541278	0.367217	566844	chr23:27753870|-	GAGCAGCAACTGAGAAAGAGAGACT	118750	XM_005162267.2
13283142	13283142	major histocompatibility complex class I UKA	mhc1uka	-1.59291	-1.34247	1.12164	5.65719e-05	0.0012222	0.0935865	751750	chr19:7126043|-	TCACAAATCCCGAAGAGTAAACTTC	132434	XM_005159469.2
13284118	13284118	major histocompatibility complex class I UKA	mhc1uka	-1.59291	-1.34247	1.12164	5.65719e-05	0.0012222	0.0935865	751750	no genomic hits	GTGTGCGTTGCACCATCAACATAAG	1207638	NM_001045460.1
13235463	13235463	poliovirus receptor-related 4	pvrl4	-1.59219	-1.69269	-1.29126	0.0121358	0.00649288	0.1142	560512	chr7:18406614|+	TAACGGTGAATGATGCCTGCTGCTG	987821	XM_683919.6
13035697	13035697	CUB domain containing protein 1a	cdcp1a	-1.59107	-1.5352	-1.53639	0.04034	0.0541035	0.0537597	541520	chr16:2610072|+	AGATGTAGTTGACTGCCCCTGCACA	1020345	NM_001014333.1
13044197	13044197	saccharopine dehydrogenase a [Source:ZFIN;Acc:ZDB-GENE-040718-51]	sccpdha	-1.59046	-1.44864	-1.25199	0.0130557	0.0348426	0.16244	436632	chr17:12005463|-	TGGAAGAGACAGACTAACTGCGAAC	1229618	ENSDART00000046802
13039627	13039627	diacylglycerol O-acyltransferase 1b	dgat1b	-1.59011	-1.5042	1.00004	0.00466831	0.00913885	0.999719	436731	chr16:30990541|+	TAATCTCAGAAGTCACCACAAGGTG	1039508	NM_001002458.1
13030330	13030330	ubiquitin specific protease 5	usp5	-1.58962	-1.25099	-2.14197	0.192448	0.5111	0.0474781	406618	chr16:12075286|-	GTCACATGGGATCGAGCACAATGTG	1204383	NM_214755.2
13219628	13219628	zgc:161969	zgc:161969	-1.58962	-2.11892	-2.26367	0.039767	0.00409775	0.00253455	569044	chr6:16347873|+	TACAGATGTCTTCAAACCAGTGGCT	442506	NM_001083849.1
12979497	12979497	uncharacterized LOC103909363	LOC103909363	-1.58944	-2.4147	-3.04962	0.10204	0.00792966	0.00215949	103909363	100/100_Multiple	ACAACAGGTCCTGTATTTGAGCAGC	190906	XR_659242.1
13229265	13229265	anoctamin-9-like	LOC559809	-1.58875	-1.47774	-1.22981	0.0392139	0.0714989	0.303344	559809	chr7:32634579|-	GAAGCAAAGGCTCATTTCCATTGTC	108957	XM_001922625.5
13134445	13134445	round spermatid basic protein 1-like	LOC100330644	-1.58806	-1.45887	-1.67284	4.58498e-05	0.000190461	2.11479e-05	100330644	chr23:26254622|-	CATGTGGATCTTTTCAATTGTGTAA	339974	XM_009296938.1
13017425	13017425	glutathione peroxidase 3 [Source:ZFIN;Acc:ZDB-GENE-070222-3]	gpx3	-1.58792	-1.20879	-1.84451	0.0364889	0.333861	0.0105356	798788	chr14:50452151|+	TTGAACATCCACACAGGCGGCAGTG	1177754	ENSDART00000063625
13091458	13091458	si:dkey-97a13.12	si:dkey-97a13.12	-1.5869	-1.3542	1.8637	0.0317512	0.126511	0.00806024	570567	chr2:42238930|-	AATGTGCATGTGTAACCTATTTATG	868021	XM_001923700.4
13019787	13019787	alpha-2-macroglobulin-like	LOC100006895	-1.58607	-1.85337	-1.23642	0.0396562	0.0111331	0.291501	100006895	chr15:21231465|-	CACAGACGAGGAGGAAAAAGATCAG	1089471	XM_001923641.5
13099474	13099474	toll-like receptor 5b	tlr5b	-1.58552	-1.43631	-1.06726	0.00275304	0.0101057	0.563881	403139	chr20:51658867|-	ACATGACGACCCACGCAGAGTTCAA	160451	NM_001130595.2
12996448	12996448	finTRIM family, member 14-like	ftr14l	-1.58315	-1.53646	-2.02096	0.0408773	0.0523648	0.00579444	100536151	chr13:18401975|-	GAATGTTAAACAGAGTTTCAATGAA	825383	XM_003199718.3
12949305	12949305	catenin (cadherin-associated protein), delta 1	ctnnd1	-1.58074	-1.51709	-1.67191	0.00661409	0.0106842	0.00352046	556726	no genomic hits	AATACGGGTCCAACTGAGGTCGGCT	522261	XM_009293442.1
12965611	12965611	Rho-related BTB domain containing 2b [Source:ZFIN;Acc:ZDB-GENE-071125-1]	rhobtb2b	-1.58051	-1.60612	-1.11324	0.00122532	0.00098833	0.28588	565844	chr10:42887759|-	TATGGTACATGGTAAAAACAGTATT	84501	ENSDART00000123496
13195199	13195199	serpin peptidase inhibitor-like	LOC564060	-1.58022	-1.57702	-1.72309	0.0353947	0.0360173	0.0169274	564060	chr5:28231383|-	TTGCTTCATGTAAACATCTGGGACA	867279	NM_001105589.2
13025034	13025034	ribonuclease T2, like	rnaset2l	-1.58002	-1.37857	-1.34001	0.00160225	0.0112272	0.0173859	553485	chr15:20459727|+	AAAAGATGGTGGTGTTCTTCGGACA	601625	XM_688527.6
13228261	13228261	uncharacterized LOC101886641	LOC101886641	-1.57992	-1.3423	-1.74166	0.0050874	0.039387	0.00167838	101886641	chr7:26266191|-	AACGCGGGGAGAAAATGCCAACTGA	45102	XR_224939.2
13300800	13300800	odorant receptor, family D, subfamily 109, member 11	or109-11	-1.57983	-1.814	1.00835	0.0521072	0.0179121	0.967943	100148220	chr10:36270592|+	GCCAAATAAATGATATACATGATGA	856539	NM_001130801.1
13126116	13126116	si:ch73-27e22.2	si:ch73-27e22.2	-1.57925	-1.38801	-1.45938	0.0202849	0.0720424	0.0439614	100005092	chr22:8501365|+	GACTTTGCTGTTCAGAGGTCTCTGC	503697	XM_009296082.1
13231839	13231839	secretory carrier membrane protein 2, like	scamp2l	-1.57918	-1.53447	-1.54098	0.00360648	0.00516379	0.00489486	334500	chr7:56787519|-	TGTGTACCTGACAGCGCGACTCTCT	1024457	NM_201194.2
13049594	13049594	DnaJ (Hsp40) homolog, subfamily C, member 5 gamma b [Source:ZFIN;Acc:ZDB-GENE-040426-1238]	dnajc5gb	-1.57818	-1.45944	-1.45458	0.00780111	0.0192974	0.0200742	393371	chr17:6334122|+	AATAGTCTTTCTTCCGCTGTGGTGA	421511	ENSDART00000002778
13278508	13278508	non-SMC condensin I complex, subunit D2	ncapd2	-1.57786	-1.7294	-1.47239	7.4759e-05	1.99216e-05	0.000234202	552978	chr2:44897025|+	TGGAAACAGATTCAGAAAAGAGTGC	1319274	NM_001162502.2
13173914	13173914	solute carrier family 4 (anion exchanger), member 1a (Diego blood group)	slc4a1a	-1.57784	-1.74535	-1.47595	0.00112445	0.000308635	0.00290296	84703	chr3:19916317|+	GCATTGGCATCACCTGTGGAAACAG	157933	NM_198338.1
13283102	13283102	zgc:153284	zgc:153284	-1.5775	-1.71839	-1.28143	0.0356851	0.0171872	0.207278	751696	no genomic hits	TACCTCTCTAGAGCCACAGACGCTG	1071355	NM_001045409.2
13259210	13259210	NADH dehydrogenase (ubiquinone) flavoprotein 3, 10kDa	ndufv3	-1.57737	-1.59892	1.1918	0.0867584	0.0792947	0.473933	100537318	no genomic hits	TCCACGCAAGAGACACTTGACAGAT	1107245	XM_009304657.1
13214458	13214458	tetratricopeptide repeat domain 22	ttc22	-1.57571	-1.63894	-1.68098	0.0467393	0.0340431	0.0277825	497576	chr6:30681267|-	TTTAACTCCAGATGAAAGTGGCCGG	208654	XM_002662461.3
13073963	13073963	chloride intracellular channel 1	clic1	-1.57446	-1.49401	-1.09754	0.000887996	0.00188978	0.322934	324481	chr19:17477799|-	GAAGCAGTCAGCAACAACATGAGCG	1199919	NM_212682.1
13283350	13283350	crumbs homolog 3b	crb3b	-1.5737	-1.56296	-1.10915	0.00520769	0.00565254	0.410108	724019	chr1:55514536|-	TTAAGACGACACCAGACGAGAGCAT	1010494	NM_001045323.2
13183702	13183702	growth hormone receptor b [Source:ZFIN;Acc:ZDB-GENE-071119-4]	ghrb	-1.57316	-1.60508	-1.45838	0.0155161	0.0126386	0.0341379	560202	100/100_Multiple	TCATGTTACAATCCTTGATGGCAAT	1301251	ENSDART00000135940
13162579	13162579	UDP glucuronosyltransferase 5 family, polypeptide A4	ugt5a4	-1.57287	-1.32631	-1.98889	0.0111888	0.0750729	0.00108019	100415798	chr25:28940360|+	TACCAGCATGTGATCTTGAAAGAAC	1334199	NM_001177498.1
13235119	13235119	novel immune-type receptor 10a	nitr10a	-1.57231	-1.71384	-1.6293	0.00047102	0.000145281	0.000284783	100034364	no genomic hits	TCAAGTAGCATCAGTACAGACAGAA	1239827	NM_001083034.1
13174615	13174615	si:ch211-156b7.4	si:ch211-156b7.4	-1.57101	-1.79527	-1.28425	0.00289259	0.000591539	0.0473865	561086	chr3:26212689|-	TTTATGATCTCAACAGACTGATTAG	1157953	XR_045227.4
13218365	13218365	myosin, heavy chain 9a, non-muscle	myh9a	-1.57036	-1.73016	-1.28712	0.0117922	0.00428631	0.107108	333938	no genomic hits	CAGAATATGTATAGATGAGTCCTGA	1073495	NM_001098177.2
13249025	13249025	indoleamine 2,3-dioxygenase 1	ido1	-1.5702	-1.55569	-1.35045	0.000574749	0.000657412	0.00638964	571967	chr8:50494042|+	GTAGCTTTCACTTCGGTACCCATAA	1182837	XM_005167219.2
13039844	13039844	protein tyrosine phosphatase, non-receptor type 6	ptpn6	-1.56968	-1.77056	-1.08766	0.00245522	0.000568358	0.441308	335573	chr16:31780961|+	CTGAGGTCTGGTCGAGCTGATTTAC	523043	NM_199960.1
13062100	13062100	si:dkey-95h12.1	si:dkey-95h12.1	-1.56962	-1.79647	-1.06838	0.0287197	0.00858058	0.706332	794350	chr18:8914464|+	TATAGAAATATAGGCCTACATGCTG	1290635	XM_001334261.3
12961738	12961738	si:busm1-57f23.1	si:busm1-57f23.1	-1.5688	-1.59733	-1.34259	0.00128187	0.00100456	0.0132157	368621	chr10:13278079|-	CATGAAGTGACATCAGTATTCCTAA	1238732	NM_001004512.2
13110781	13110781	zgc:158446 [Source:ZFIN;Acc:ZDB-GENE-030131-2319]	zgc:158446	-1.5682	-1.72735	-1.39855	0.0511152	0.0237684	0.125891	792472	chr21:27412183|-	TATAGCAAGCCATGATGCACACTCC	1411555	ENSDART00000100784
13251205	13251205	very low-density lipoprotein receptor-like	LOC100536757	-1.56749	-1.52148	-2.20266	0.00150384	0.00226742	3.37383e-05	100536757	chr8:13605302|+	TCTTCGAGTCCAACATATCACCATG	203347	XM_003199072.3
12954060	12954060	N-acylsphingosine amidohydrolase (acid ceramidase) 1b	asah1b	-1.567	-1.72354	-1.29044	0.000171749	4.43394e-05	0.00571214	393549	chr1:15961322|-	GGTGCCTTAATAATAAATCATTGAC	876487	NM_200577.1
13177072	13177072	zgc:100868 [Source:ZFIN;Acc:ZDB-GENE-040801-33]	zgc:100868	-1.56698	-1.78635	-1.0135	0.0228545	0.00669154	0.935222	554458	chr3:39331393|+	CAGTGTGCTGAAAAGAGTTACTTCC	832554	ENSDART00000161644
13168693	13168693	solute carrier family 16, member 6b	slc16a6b	-1.56673	-1.13964	1.01956	0.102563	0.606172	0.938562	561766	chr3:36198583|+	CAGCAGCTAAAATGGTATACTTACC	1341543	ENSDART00000151305
12984383	12984383	cholesterol 25-hydroxylase	ch25h	-1.56653	-1.56384	-1.01088	0.0297556	0.0302271	0.950826	494109	chr12:16920917|-	CAGTCCCAGATGTGCTGTAGTCCAA	641724	NM_001008652.1
13302886	13302886	sorting nexin 25	snx25	-1.56572	-1.34398	-1.34303	0.0414679	0.148356	0.149208	793657	no genomic hits	TTCCTCCAGCCTTGTGTTAGCAGCT	227154	NM_001163293.1
12945160	12945160	polo-like kinase 1 (Drosophila)	plk1	-1.5654	-1.99933	-1.33884	0.00111202	5.94818e-05	0.0121068	280649	chr1:8469386|-	CAGATTTGGGATCGACGTGAGCCGA	1332325	NM_001003890.3
12923315	12923315	ribosomal protein S27a [Source:ZFIN;Acc:ZDB-GENE-030131-10018]	rps27a	-1.56441	-1.44023	-1.20387	0.00282156	0.00857081	0.116502	337810	chr6:6114708|-	GAACACTTGACAATATTGTTTCCAC	542309	ENSDART00000157035
12929925	12929925	ribosomal protein S27a [Source:ZFIN;Acc:ZDB-GENE-030131-10018]	rps27a	-1.56441	-1.44023	-1.20387	0.00282156	0.00857081	0.116502	337810	chr6:6114708|-	GAACACTTGACAATATTGTTTCCAC	542309	ENSDART00000157035
12931027	12931027	ribosomal protein S27a [Source:ZFIN;Acc:ZDB-GENE-030131-10018]	rps27a	-1.56441	-1.44023	-1.20387	0.00282156	0.00857081	0.116502	337810	chr6:6114708|-	GAACACTTGACAATATTGTTTCCAC	542309	ENSDART00000157035
12934699	12934699	ribosomal protein S27a [Source:ZFIN;Acc:ZDB-GENE-030131-10018]	rps27a	-1.56441	-1.44023	-1.20387	0.00282156	0.00857081	0.116502	337810	chr6:6114708|-	GAACACTTGACAATATTGTTTCCAC	542309	ENSDART00000157035
13155858	13155858	monoacylglycerol O-acyltransferase 3b	mogat3b	-1.56386	-1.85646	-1.44361	1.24585e-05	1.07043e-06	5.2474e-05	494083	chr25:16505465|-	GTTCCTCCAAACCAAGCGTCAGCTG	1133218	NM_001008626.2
13175791	13175791	related RAS viral (r-ras) oncogene homolog [Source:ZFIN;Acc:ZDB-GENE-041010-217]	rras	-1.56379	-1.45273	-1.14332	0.00788743	0.0187953	0.322943	449660	chr3:32283764|+	TGTTTGTGTGCAGAATAAGGCAGTC	1261909	ENSDART00000025496
13283268	13283268	nephrosin-like	npsnl	-1.56363	-1.60717	-1.17395	0.00863574	0.0063381	0.250315	402836	no genomic hits	TAAATCCTCTACAGGACGGCTCTGA	692805	NM_205582.1
13226916	13226916	ovo-like zinc finger 1	ovol1	-1.56343	-1.60063	1.01051	0.00703166	0.00535506	0.935047	792456	chr7:19583605|-	GAGCGCAGGTACACATTTCATGAGG	941353	NM_001114744.1
13235071	13235071	E2F transcription factor 8	e2f8	-1.56316	-1.67019	-1.10303	0.0334482	0.0185977	0.588999	565952	chr7:16330190|+	GGCGGTTGGAGGTCAAAGCTCCTCT	85658	XM_689219.7
13131706	13131706	HCK proto-oncogene, Src family tyrosine kinase	hck	-1.56256	-1.79094	1.00603	0.00388851	0.000785951	0.958241	101885596	chr23:7584344|-	GATTTACCAATAGGATCTTGCTCCG	1139762	XM_005174121.2
13158329	13158329	si:dkey-108k21.11	si:dkey-108k21.11	-1.56061	-1.78096	1.6628	0.0916064	0.0378026	0.0599567	100333437	chr25:34549327|-	GCAGTCTTTGAGACGGCTTTCTTAG	1114714	XM_002666930.2
13286640	13286640	myelin protein zero-like 3	mpzl3	-1.55998	-1.9759	-1.26334	0.00120791	6.99232e-05	0.0330774	406448	no genomic hits	ACGCGCTTCTGTTCACATCCATCAT	504097	NM_213169.1
13145028	13145028	protein disulfide isomerase family A, member 4	pdia4	-1.55995	-1.91808	-1.02084	0.0345909	0.00583899	0.90905	554998	chr24:17190282|-	ACTTGTCTGACTTGCCACGCTGTGA	661702	NM_199779.2
13015867	13015867	glycerophosphodiester phosphodiesterase domain containing 2	gdpd2	-1.55872	-1.86721	-1.20417	7.79045e-05	6.42985e-06	0.0149412	563198	chr14:32891426|+	ATCACCAGTCAGTCTCCTTCTGTTG	537851	ENSDART00000143541
13282700	13282700	claudin f	cldnf	-1.55848	-1.58425	-1.27723	0.0310152	0.026702	0.187645	81585	chr15:2688970|+	TCTGGCCGGCCACTTCTTTAGCAAT	229009	NM_131766.1
13284146	13284146	claudin f	cldnf	-1.55848	-1.58425	-1.27723	0.0310152	0.026702	0.187645	81585	chr15:2688970|+	TCTGGCCGGCCACTTCTTTAGCAAT	229009	NM_131766.1
13020768	13020768	phosphatidylinositol transfer protein, alpha a	pitpnaa	-1.55817	-1.76612	-2.14267	0.0186676	0.00544742	0.000984197	393909	chr15:28477861|-	GAGAGTTTCCTCGTCGACTCTTCAG	188298	NM_200935.1
13073447	13073447	interleukin 11b [Source:ZFIN;Acc:ZDB-GENE-051019-2]	il11b	-1.55806	-1.68299	-1.4634	0.0609349	0.0337369	0.0982233		chr19:10510915|+	CAGGGATCCAAGTGCTCTGGTGTAA	1041814	ENSDART00000160323
13213317	13213317	envoplakin a	evpla	-1.55789	-1.84676	-1.35198	0.0220302	0.00441391	0.0900711	373136	chr6:17959323|-	TGTTTGTAAATCTCACTCCTGCTTC	853323	NM_001118897.1
13252613	13252613	carnitine palmitoyltransferase 2 [Source:ZFIN;Acc:ZDB-GENE-030131-6719]	cpt2	-1.55701	-1.93842	-1.33662	0.000342248	2.02282e-05	0.00455407	100005717	chr8:21105425|+	TTTCTTATAAGGCACAGGACAGGTC	885684	ENSDART00000135938
13233139	13233139	equilibrative nucleoside transporter 2-like	LOC100334018	-1.55673	-1.55651	-1.86975	0.000192555	0.00019296	1.62834e-05	100334018	chr7:72382399|-	TTTCCAGGTAAAATCTTGCAAACTC	476592	XM_002663008.4
13282880	13282880	zgc:113828	zgc:113828	-1.55637	-1.45931	1.03407	0.0244036	0.0456474	0.839247	556938	no genomic hits	CTTTTCGTTCAGATACACTCCTCCT	433988	NM_001030107.1
13017002	13017002	ring finger protein 44 [Source:ZFIN;Acc:ZDB-GENE-060929-604]	rnf44	-1.55598	-1.33692	-1.662	0.413754	0.586802	0.350906	767686	chr14:45828725|-	CGCGAGCACCTGAGAGCTATATGAC	1119646	ENSDART00000099235
12959423	12959423	caspase b, like	caspbl	-1.55566	-1.46401	-1.30492	0.0072403	0.0150302	0.0634628	566185	chr1:57370450|+	TAATCAAGCAGGGAATGTACCATCT	29622	XM_009295584.1
13024782	13024782	zinc finger and BTB domain containing 16b [Source:ZFIN;Acc:ZDB-GENE-100923-1]	zbtb16b	-1.55566	-1.29254	-1.89332	0.00673782	0.0684281	0.00078735	569773	chr15:18319174|+	AACACATGGCCGACAAGTGGATATG	268414	ENSDART00000155866
13282348	13282348	zgc:86839	zgc:86839	-1.55561	-2.09876	-1.39228	0.0285622	0.0020777	0.0809728	415200	no genomic hits	CGAGTAGTAGATCTGTTTATGAGAC	1330669	NM_001002110.1
13037501	13037501	tumor necrosis factor receptor superfamily, member 1a [Source:ZFIN;Acc:ZDB-GENE-040426-2252]	tnfrsf1a	-1.55534	-1.56275	-1.43599	0.0168382	0.0160288	0.0390049	406471	chr16:17154299|+	TAATGTATGACAACATGCCCGGGTC	1144180	ENSDART00000002493
13118703	13118703	uncharacterized LOC101886224	LOC101886224	-1.55416	-1.68456	-1.04711	0.108661	0.0652599	0.85519	101886224	chr21:45457395|-	TAAAACCGAGATTGATGTGAATGCA	269309	XM_009295734.1
13167466	13167466	lectin, galactoside-binding, soluble, 1 (galectin 1)-like 1	lgals1l1	-1.55386	-1.45999	-1.01239	0.00191546	0.00459229	0.90233	326706	chr3:28808924|-	CCCTTTGTGAGGTGAAATGAAGTGT	1110243	NM_001005958.2
12963250	12963250	melatonin receptor 1Bb	mtnr1bb	-1.55375	-1.37403	-1.99219	0.0385603	0.112469	0.00476057	30668	chr10:25099521|+	CTGTTTGTCTAGCTCGAATGTTCAC	1084536	NM_131394.1
13083160	13083160	cerebellin 13	cbln13	-1.55248	-1.39856	-1.31451	0.0228459	0.0644823	0.118774	100144567	chr2:37895483|-	GAGAACGACACCATTGCTGCCATTA	1169398	NM_001123061.2
13036670	13036670	cornifelin	cnfn	-1.55216	-1.35672	-1.07312	0.00541382	0.0306189	0.561177	447925	chr16:11899756|+	TTTTTATTTGTCATGCAGAGAAATC	375299	NM_001004663.1
13224770	13224770	TOX high mobility group box family member 4 b	tox4b	-1.55141	-1.76029	1.28242	0.0133507	0.00357491	0.111048	100003353	chr7:1410690|-	GGGCTCTCCGTCATCATGACCGCTA	252848	NM_001128286.1
13210976	13210976	transglutaminase 2b	tgm2b	-1.55121	-1.7852	-1.69705	0.000198258	2.78111e-05	5.38229e-05	323856	chr6:1969447|-	CAGATCCCATGAGCCGATGTCCAGA	226457	NM_212656.2
13228249	13228249	mannose-P-dolichol utilization defect 1b	mpdu1b	-1.55058	-1.72708	-1.19536	3.46072e-05	6.84174e-06	0.00991328	415220	chr7:26195693|-	CATCTTTGAAAGGATCCATGAATGA	1028028	NM_001002130.1
12951704	12951704	protein NLRC3-like	LOC101884104	-1.5478	-2.25488	1.84247	0.0584692	0.00341133	0.0149874	101884104	chr1:57403527|-	TCAATGGACCCATCACTCTCTACAG	166563	XM_009295697.1
13120924	13120924	si:dkey-102c8.3	si:dkey-102c8.3	-1.54693	-1.68715	1.00683	0.00298289	0.00100248	0.949339	556374	chr22:10061256|-	TATCACTGTAAGCACATTTTGAAGA	1081248	NM_001044345.1
13159542	13159542	fatty acid desaturase 2 [Source:ZFIN;Acc:ZDB-GENE-011212-1]	fads2	-1.54576	-1.35543	-1.28046	0.125066	0.265871	0.359339	140615	chr25:4007607|+	CGTTTAATCGATGACCAATAGTAGG	294594	ENSDART00000129268
13019665	13019665	cytochrome c oxidase subunit VIIa polypeptide 1 (muscle)	cox7a1	-1.54509	-1.2573	-1.49377	9.65274e-05	0.00549822	0.000169319	767664	chr15:20467398|-	TATGCTTGTTGATTCGCGTCTAGTC	1325773	NM_001172678.1
13300074	13300074	si:dkey-95h12.1	si:dkey-95h12.1	-1.54492	-1.65035	1.30262	0.0180769	0.00919398	0.109444	794350	chr18:8927366|+	TACTAGCAAAAGAGTCAGAGCTACT	833627	XM_001334261.3
13200254	13200254	kinetochore associated 1	kntc1	-1.54457	-1.8292	-1.07824	0.0343338	0.00764299	0.670652	497376	chr5:65796787|-	CAGGAGCAGTCAAAAGGGAAAAGCC	841829	XM_009301983.1
13037705	13037705	zgc:174935 [Source:ZFIN;Acc:ZDB-GENE-080204-78]	zgc:174935	-1.5444	-1.48449	1.18321	0.0121137	0.0189073	0.246973	796019	chr16:17804671|+	GAATTTCTGTGTTCCATCCCAGTGA	628799	ENSDART00000149275
13061928	13061928	si:dkey-30c15.13	si:dkey-30c15.13	-1.54358	-1.26154	1.14158	0.00461708	0.0709717	0.269582	558731	chr18:7436255|+	CATCATTGCCATGAAAATGTACTCA	829128	NM_001044872.2
13233762	13233762	si:ch211-285c6.1	si:ch211-285c6.1	-1.5434	-1.49765	-1.95998	0.0159636	0.022048	0.00150195	556924	chr7:3293337|+	GGACCTTGATCGATTAAAGTTGACC	1326134	XM_679860.4
13228139	13228139	arachidonate 12-lipoxygenase [Source:ZFIN;Acc:ZDB-GENE-030131-1452]	alox12	-1.54247	-1.51557	-1.54264	0.000155752	0.000206985	0.000155473	322732	chr7:25758515|-	TCACTGACCCTTCCTCTGAGACTGA	649097	ENSDART00000101126
12973710	12973710	chitobiase, di-N-acetyl-	ctbs	-1.54198	-1.54128	-1.29061	0.0038902	0.00391298	0.0457575	553763	chr11:15935820|-	TCAGCTAACTAACATGTGACACCAT	874044	NM_001020729.1
13072988	13072988	GA binding protein transcription factor, beta subunit 2a	gabpb2a	-1.54192	-1.55684	-1.20449	0.000188179	0.000161777	0.0234635	554849	chr19:7514514|+	TCAATGTTTGCTCTCGAAAGCGACG	758280	NM_001099977.2
13038529	13038529	apolipoprotein Eb	apoeb	-1.54156	-1.46096	1.00453	0.00124807	0.0027568	0.960753	30314	chr16:24045781|-	CAATCGCAGCCACGTGATTCGTCTT	266167	ENSDART00000058965
13200371	13200371	si:dkey-251i10.1	si:dkey-251i10.1	-1.54113	-2.1349	-1.07839	0.0302501	0.00173493	0.658688	100038774	chr5:66770268|-	TTGCGGGATGTAATGCTATCGAAAT	517594	NM_001089554.1
13048341	13048341	si:ch211-134a4.2	si:ch211-134a4.2	-1.54006	-1.62912	-1.03254	0.00456522	0.00227428	0.779948	101882858	chr21:5387801|-	CACTGCCACACTGGTAACAGCTGAG	78408	XM_005161484.2
12980429	12980429	cytochrome b-245, beta polypeptide (chronic granulomatous disease)	cybb	-1.53905	-1.71071	-1.27633	0.0249116	0.00896565	0.157767	393386	chr11:29549929|+	TCCCAGTTGGGTTTTCCATAGCGAG	66677	NM_200414.1
13304868	13304868	abnormal spindle microtubule assembly	aspm	-1.53864	-1.7082	-1.19517	0.000213729	4.66257e-05	0.0297317	554173	chr22:23555735|-	TATCTGAATAGCACGGAGAGGATCC	1206469	NM_001123373.1
13288366	13288366	pyruvate kinase, liver and RBC	pklr	-1.5385	-1.86475	-1.84266	0.125301	0.0383541	0.0412938	114551	no genomic hits	GTTACAGATCGTCTCTGCGTGATAC	288355	NM_201289.1
13245214	13245214	uncharacterized LOC791704	LOC791704	-1.53693	-1.46094	-2.33891	0.00552278	0.0105588	7.34162e-05	791704	chr8:22417164|-	CAGAACCAGGATATGAACGTACGGA	1322108	NM_001123303.1
13185611	13185611	si:dkey-97m3.1	si:dkey-97m3.1	-1.53689	-1.67207	-1.53101	0.00360681	0.00125141	0.00379301	100034578	chr4:2140215|+	GAACTTGAAGCAGAGGCTCACCACG	1082530	NM_001083089.1
13274947	13274947	si:ch211-268b14.2 [Source:ZFIN;Acc:ZDB-GENE-131121-648]	RNH1 (1 to many)	-1.53649	-1.5891	-1.71573	0.00772226	0.00518016	0.00217397		chr4:42698863|-	AGAGAGAGTTCTTTACTCGCTCCTC	676173	ENSDART00000141339
12980313	12980313	dehydrogenase/reductase (SDR family) member 3b	dhrs3b	-1.53605	-1.57974	-1.63141	0.0189976	0.0141967	0.0102131	450050	chr11:28343580|+	CAGATGCAGAATTTACAGTGACAGT	384895	NM_001006070.1
12945243	12945243	phosphomannomutase 2	pmm2	-1.53501	-1.7359	-1.77817	0.0225477	0.00671097	0.00534584	368229	chr1:9176391|-	GAGTGAGCGACCTCCACGTGTACAA	152841	NM_200084.1
13108219	13108219	alanine--glyoxylate aminotransferase 2 [Source:ZFIN;Acc:ZDB-GENE-050913-100]	agxt2	-1.53322	-1.37366	-1.12279	0.00419029	0.018707	0.314775	619269	chr21:11052188|-	GATAGGGCTCAGGTTTAAAGTCACA	1236118	ENSDART00000169024
13272602	13272602	zgc:194627	zgc:194627	-1.53316	-2.12241	-1.67585	0.0185946	0.000838022	0.00743204	799208	chr22:5056032|+	TACCAATAGACAGATGAAAAGGCAT	1012516	NM_001128805.1
13264054	13264054	cell division cycle associated 7a	cdca7a	-1.5326	-1.86767	-1.28365	0.000845017	6.45093e-05	0.0163552	550236	chr9:2873811|+	CCCACTGAGCAATAAGAACGCGGTA	1282052	NM_001017574.1
13019545	13019545	activated leukocyte cell adhesion molecule b	alcamb	-1.53228	-1.64931	-1.23786	0.000630898	0.000219517	0.0266569	323919	chr15:19902740|-	TTGAGGTTAGATCCCCACGTGTCGC	1070930	NM_212634.3
13284556	13284556	phospholipase C, gamma 2	plcg2	-1.53225	-1.29959	1.37308	0.0225348	0.121704	0.0695503	561747	chr18:13322737|+	TCCTTTAAAGAATGGCTTCAGTGAA	834030	NM_001044968.1
13252352	13252352	si:rp71-15d4.1	si:rp71-15d4.1	-1.53197	-1.73248	-1.14911	0.0202282	0.00585336	0.374079	560743	chr8:19916437|+	ACTTGGCTATTTAATTGACCCTTTG	370704	XM_684147.7
13276214	13276214	uncharacterized LOC103909363	LOC103909363	-1.53116	-2.4021	-2.9951	0.382944	0.0941336	0.0447595	103909363	100/100_Multiple	GACAACAGGTCCTGTATTTGAGCAG	522159	XR_659242.1
13281392	13281392	uncharacterized LOC103909363	LOC103909363	-1.53116	-2.4021	-2.9951	0.382944	0.0941336	0.0447595	103909363	100/100_Multiple	GACAACAGGTCCTGTATTTGAGCAG	522159	XR_659242.1
13302648	13302648	si:dkey-163f14.6	si:dkey-163f14.6	-1.53113	-1.60115	1.089	0.0864977	0.0629103	0.706004	100332398	no genomic hits	ATCAGCAGAACCTGGAGTTAATGTC	760778	XM_002663804.2
13016904	13016904	si:dkey-86p22.2 [Source:ZFIN;Acc:ZDB-GENE-160113-12]	si:dkey-86p22.2	-1.53053	-1.08906	-2.17788	0.0420124	0.640939	0.00222332		chr14:41743282|+	CACAAGTACTTTTTGGGCAAACTCA	358011	ENSDART00000128360
13129757	13129757	uncharacterized LOC101882639	LOC101882639	-1.5295	-1.28393	1.28086	0.050535	0.213282	0.217283	101882639	chr22:30739470|+	ACAAACAGAATTAAAAAAGGCACAG	1272606	XR_659648.1
13225488	13225488	si:ch73-368j24.14	si:ch73-368j24.14	-1.52912	-1.84871	-1.18277	0.00159014	0.000142738	0.101766	100000783	chr7:6226552|+	GGAGCGAGTCTTAGCCTTAGCACGG	679042	XM_009302905.1
13285834	13285834	protein FAM111A-like	LOC101886901	-1.52885	-2.20822	-1.30487	0.0349691	0.00148108	0.15068	101886901	chr5:7826370|-	CACTAGTGACAGGACACAGAGTTTC	61521	XM_005165681.2
13009473	13009473	cardiotrophin-like cytokine factor 1	clcf1	-1.52844	-1.3248	-1.39657	0.0119267	0.0641564	0.0342412	562247	chr14:21735695|-	TTAGCTCGTATGTTCTCTCGATAGA	1349007	XM_685641.6
13172752	13172752	cytochrome P450, family 2, subfamily K, polypeptide 6	cyp2k6	-1.52799	-1.63536	1.41905	0.0315845	0.0166294	0.0640819	393481	chr3:12674884|-	TGCAGAGAGTTCAGCCTGTGATAAC	1252093	NM_200509.1
13284980	13284980	si:ch211-62a1.1 [Source:ZFIN;Acc:ZDB-GENEP-061207-1]	si:ch211-62a1.1	-1.52754	-1.55021	-1.43398	0.0130269	0.0110376	0.0268939		no genomic hits	GTGTCATCTGCAGCACACACCAAAA	1210521	ENSDART00000056990
13157690	13157690	hydroxysteroid (17-beta) dehydrogenase 12a	hsd17b12a	-1.52743	-1.49223	-2.0164	0.0437953	0.0537825	0.00418612	327417	chr25:29753071|-	TGTGTGCGCCCCTTTATAAGCAGGT	134605	NM_200881.1
13178033	13178033	zinc finger protein 750	znf750	-1.52651	-1.10456	1.02764	0.000478205	0.220285	0.724886	550483	chr3:44109520|+	TATTGAGTAAAAATGCCACCACCCA	818884	NM_001017786.1
13035640	13035640	cornichon family AMPA receptor auxiliary protein 4	cnih4	-1.52636	-1.49108	-1.69765	0.0554375	0.0672428	0.0230828	559388	chr16:2236394|+	TATCATGAGTATTCACTAATAATGC	448003	XM_682723.7
13034682	13034682	transmembrane protein 176l.4	tmem176l.4	-1.52476	-1.90828	-1.05261	0.0841175	0.0165482	0.816634	100331729	chr16:46697704|+	TCAGTCGCTCCACAGTGAATATGAC	1178024	NM_001277319.1
13022877	13022877	si:zfos-411a11.2	si:zfos-411a11.2	-1.52469	-1.61188	-2.17134	0.0370234	0.0222182	0.00177173	100000156	chr15:90164|+	GAACGTTCAGTGGTGCAATGTCCAG	1238925	XM_001923562.4
13106582	13106582	collagen alpha-5(IV) chain-like	LOC101885094	-1.52377	-1.09426	-1.92268	0.00521716	0.439594	0.000360908	101885094	chr20:52797348|+	ATCTCGTGTAATCATTCTCTCCAGT	1305401	XM_005160922.2
12986428	12986428	si:ch211-225b10.3	si:ch211-225b10.3	-1.52288	-1.75314	-1.5392	0.0746174	0.0256466	0.0688336	557041	chr12:30246413|-	TATTCTTCAGTGATGGTCGCCTCAT	622173	XM_003199620.3
13186424	13186424	forkhead box M1	foxm1	-1.52209	-1.6939	-1.17512	0.00307365	0.000777638	0.146891	394072	chr4:5799893|+	GTCATATCCAACGTCCAGAGCGCTA	901542	NM_201097.1
13175145	13175145	hydroxysteroid (17-beta) dehydrogenase 14	hsd17b14	-1.52187	-1.6415	-1.36318	0.00622475	0.00247054	0.026472	445127	chr3:29838355|+	CAAATCTCAGATTGTCAAGGCCAGA	578917	NM_001003521.2
13274563	13274563	EH-domain containing 1a	ehd1a	-1.52171	-1.74792	-1.27622	0.023616	0.00596564	0.143907	405810	chr14:46476676|+	TACCATCTCTATTCGACCAGCTGAA	1290406	NM_212874.1
13162324	13162324	zgc:153935	zgc:153935	-1.52157	-1.27525	-2.33018	0.00536979	0.0598267	6.17087e-05	777611	chr25:27271831|+	TGATTGCCACTTTATGCACGCGAGA	359743	NM_001077719.1
12924295	12924295		CU651657.1	-1.52133	-1.03604	-1.5255	0.02631	0.824296	0.0255974		100/100_Multiple	ACCTGTGTTTATCTGTGTTTACCTG	259754	ENSDART00000161139
12925653	12925653		CU651657.1	-1.52133	-1.03604	-1.5255	0.02631	0.824296	0.0255974		100/100_Multiple	TTACCTGTGTTTATCTGCGTTTACC	1130920	ENSDART00000161139
12931827	12931827		CU651657.1	-1.52133	-1.03604	-1.5255	0.02631	0.824296	0.0255974		100/100_Multiple	TTACCTGTGTTTATCTGCGTTTACC	1130920	ENSDART00000161139
13236300	13236300	prostaglandin reductase 1	ptgr1	-1.52109	-1.41635	-3.70429	0.129483	0.19833	0.000749304	494108	chr7:24105045|+	AACTTTAACAATGGCCTTCCCGATG	911554	NM_001008651.1
12965811	12965811	mitochondrial ribosomal protein S24	mrps24	-1.52107	-1.62241	-1.84685	4.12087e-05	1.44971e-05	2.44264e-06	553711	chr10:45212212|+	AGTCTGTCTGATCAAGGACGCCGCC	1160847	NM_001020682.1
13076481	13076481	anillin, actin binding protein	anln	-1.52016	-1.74074	-1.32469	0.00685525	0.00138813	0.0414973	562517	chr19:35846850|+	GAAACTAACCTGTCAAGAGCTCGTG	893380	NM_001102676.2
13076207	13076207	OTU domain containing 6B	otud6b	-1.51959	-1.53193	-1.62559	9.88803e-05	8.64191e-05	3.40405e-05	393194	chr19:34249335|+	TATTCAATGGCCTATGAGCCCGATC	221753	NM_200225.1
13071493	13071493	thiopurine S-methyltransferase, tandem duplicate 2	tpmt.2	-1.51889	-1.74564	-1.50183	0.0148349	0.00333573	0.016843	573111	chr19:47707573|-	GGTTTCATATCAGGAAGAATTCGTA	1306710	NM_001033586.1
13275060	13275060	NACHT, LRR and PYD domains-containing protein 12-like	LOC100331532	-1.51862	-1.80104	-2.28215	0.02537	0.00479952	0.000634418	100331532	chr4:75713265|+	TTGTGGTCCGGCTTTAATCCTGATC	247188	XM_009301091.1
13174299	13174299	colony stimulating factor 2 receptor, beta, low-affinity (granulocyte-macrophage)	csf2rb	-1.5184	-1.48621	1.11849	0.007997	0.0104301	0.374612	100135062	chr3:24187646|+	TAATTGCTCAGTGGAAACGCATGGC	612263	NM_001113733.1
13195041	13195041	non-SMC condensin I complex, subunit H	ncaph	-1.51769	-1.77615	-1.08193	0.00161483	0.000204233	0.404329	570062	chr5:27670276|+	AACAAGGCCACTGAAAATCTGACAC	1168520	NM_001080196.1
13066910	13066910	flotillin 1a [Source:ZFIN;Acc:ZDB-GENE-020430-1]	flot1a	-1.51763	-1.48996	-1.18778	0.00339116	0.00436526	0.128437	561345	chr19:7037536|-	AAAAAGTATTGAACGTAATATCTCT	1289102	ENSDART00000139122
13073971	13073971	lymphocyte antigen-6, epidermis	lye	-1.51697	-1.4732	-1.35705	0.00208782	0.0031897	0.0112916	567961	chr19:17461691|-	TACCGCAGCAGACTAGATGGCTTTT	1005933	XM_701335.6
13101232	13101232	uncharacterized LOC565231	LOC565231	-1.51694	-1.7084	-1.28735	0.0022003	0.0004585	0.0277289	565231	100/100_Multiple	GCTGCGTGCGGTAAGAAAGTTCTAA	476648	NM_001128721.1
13077007	13077007	si:dkey-267n13.1	si:dkey-267n13.1	-1.51694	-1.23674	-1.18734	0.0231925	0.191186	0.281839	100001286	chr19:42983770|+	AATCGGCGCGGTCATTGATACCAAC	21937	XM_009294429.1
13020322	13020322	dehydrogenase/reductase (SDR family) member 13b [Source:ZFIN;Acc:ZDB-GENE-040801-253]	dhrs13b	-1.5168	-1.50085	-1.34849	0.0104775	0.0118838	0.0441597	445116	chr15:24628258|-	TAAAGATATTGCCTAACACAGCAAA	597680	ENSDART00000140658
13236070	13236070	si:dkey-171c9.3	si:dkey-171c9.3	-1.51673	-1.5523	-1.08162	0.00761052	0.00572277	0.523585	100005938	chr7:22703351|+	AGAACACACTGCAGTTCCTGGATCT	1260223	XM_001339501.5
13276726	13276726	diaphanous-related formin 3	diaph3	-1.51664	-1.5122	-1.27993	0.00256755	0.00267491	0.0338422	445230	chr11:31417622|-	AACACTCCTGTGATGCAAAAAGCCA	632491	NM_001003624.1
13284726	13284726	diaphanous-related formin 3	diaph3	-1.51664	-1.5122	-1.27993	0.00256755	0.00267491	0.0338422	445230	chr11:31417622|-	AACACTCCTGTGATGCAAAAAGCCA	632491	NM_001003624.1
13185496	13185496	transmembrane 7 superfamily member 3	tm7sf3	-1.51647	-1.71675	-1.23647	0.000639437	0.000110429	0.0247866	565343	chr4:1883569|+	GACATAATAATACACGCGGCTACCG	1277453	XM_688621.6
13184417	13184417	gastrula zinc finger protein XlCGF8.2DB-like	LOC100536900	-1.51633	-1.43785	-1.21282	0.00186784	0.00411042	0.0678617	100536900	chr4:47264202|-	TACTCTGTTTACTGCTGAAATTAAA	383008	XM_003198490.3
13292422	13292422	epidermal growth factor receptor-like	LOC571431	-1.51463	1.01356	-1.40008	0.159899	0.961145	0.244611	571431	no genomic hits	CAGATAGCCTGAAATTTCATTCACC	853810	XM_695018.7
13073628	13073628	apolipoprotein A-IV a	apoa4a	-1.51455	-1.59671	-1.57288	0.00503503	0.0025644	0.00309637	550608	chr19:10931766|-	CACGACTGTTTATCCTTGGCGAAGG	396627	NM_001017909.1
13287176	13287176	macrophage expressed 1, tandem duplicate 1	mpeg1.1	-1.51454	-1.56185	1.15215	0.0052271	0.0035195	0.230803	335407	chr8:29704321|+	GCATCAGCAGGTGAAATGCTCTTGA	979540	NM_212737.1
13286522	13286522	NACHT, LRR and PYD domains-containing protein 12	LOC568664	-1.51386	-1.42034	-1.09115	0.011353	0.024398	0.510958	568664	no genomic hits	TGCAGCAGTACTCAAAAACCTTAGT	1157399	XM_009298433.1
13075357	13075357	chromosome 19 open reading frame, human C6orf47	c19h6orf47	-1.51384	-1.74705	-1.56392	0.0057451	0.0010195	0.00379692	100536472	chr19:27874056|+	TGCTGGTGCGTTTAGGGTGCTTTTC	343132	XM_003200579.3
13089338	13089338	canopy1	cnpy1	-1.51354	-1.53303	-1.47743	0.00212071	0.00176884	0.00300916	402819	chr2:30002760|+	GTGAAACAGTCACAATTGACACTGG	543641	NM_001039497.2
13277904	13277904	si:dkey-30c15.10	si:dkey-30c15.10	-1.51337	-2.03849	-2.14996	0.020961	0.00115495	0.000733293	559353	chr18:7469309|+	TCCTGTTCCAGGTTAGAAAGTCCAG	1214734	XM_009293436.1
13251144	13251144	Pim proto-oncogene, serine/threonine kinase, related 101 [Source:ZFIN;Acc:ZDB-GENE-081104-354]	pimr101	-1.51317	-1.94215	-1.73709	0.0166987	0.00130305	0.00384722		chr8:13380381|+	AACATGTAGGGTGGCTGTTCTTCAC	16191	ENSDART00000133656
13088906	13088906	eukaryotic translation initiation factor 5A2	eif5a2	-1.51274	-1.2932	-1.10487	0.055949	0.202652	0.605058	406546	chr2:26183588|-	CAACGAGTTTCACATGCACGAGGAG	437276	ENSDART00000078634
13136722	13136722	zgc:100911	zgc:100911	-1.51264	-1.42173	-1.0245	0.0766637	0.122374	0.90834	445247	chr23:45628195|+	TACGAATTCTGCGAAATCCCCTTTG	796471	NM_001003641.2
13157524	13157524	solute carrier family 41 (magnesium transporter), member 2a	slc41a2a	-1.51241	-1.6158	1.0546	0.112904	0.0728116	0.824795	564932	chr25:28333468|-	GAGTCAAACTAGATGCCCTGTCAAG	668911	XM_688250.5
13279252	13279252	protein tyrosine phosphatase, non-receptor type 22	ptpn22	-1.51171	-1.56225	-1.15274	0.0156049	0.0108188	0.323441	565606	chr23:26216074|-	CACAAGTTCTGTGGTCAACGCTTAG	622297	NM_001099420.1
12950617	12950617	solute carrier family 44 (choline transporter), member 1a	slc44a1a	-1.51171	-1.3426	-1.30945	0.0274015	0.0912086	0.117075	100333377	chr1:51998698|-	GAAGCCGCTAATGTCTCTAAATGGA	879694	XM_002660581.4
13278344	13278344	polypyrimidine tract binding protein 1a	ptbp1a	-1.51134	-1.63738	-1.31596	0.00675885	0.00252904	0.0426261	323490	chr2:26633673|-	GATCCCAGAGGATACAGATCAGTCT	64494	NM_001020477.1
13120289	13120289	uncharacterized LOC100003530	LOC100003530	-1.51053	-1.7365	-1.70518	0.0139321	0.00302446	0.00365899	100003530	chr22:6293087|-	ATTCAGCTGGCAGACTGTGTTGATG	1006856	XM_009296022.1
13212548	13212548	GDP-mannose pyrophosphorylase Ab	gmppab	-1.51004	-1.71508	-1.5121	0.0150519	0.0037607	0.0148209	393469	chr6:13273328|-	TCCATTCAGTACAGTAACGCGGAAG	940088	NM_200497.1
13120488	13120488	uncharacterized LOC101883350	LOC101883350	-1.5091	-1.31896	-1.19025	0.00550197	0.0350833	0.149686	101883350	chr22:8077143|-	GCCTTACTGTTCTTTCTGGTGATTG	504066	XM_009296074.1
13245210	13245210	tumor necrosis factor receptor superfamily member 14-like	LOC798191	-1.50882	-1.41827	-1.52779	0.0403366	0.0715659	0.0359298	798191	chr8:22385393|-	GACAGTATCAATAGTACAACGCCAG	1282388	XM_001338612.4
13239791	13239791	ADAMTS-like 5	adamtsl5	-1.50827	-1.36804	-1.39717	0.00523073	0.0199449	0.0148187	101886605	chr7:50243345|+	GACCACAAAACGTGTGATCCCGACG	821629	XM_005166491.2
13059017	13059017	cytochrome b-245, alpha polypeptide [Source:ZFIN;Acc:ZDB-GENE-040426-1526]	cyba	-1.50763	-1.45541	-1.10562	0.00334553	0.0054971	0.343167	393551	chr18:31094849|-	TTGTGACCAGCGTAACAAACCCAAC	317637	ENSDART00000023539
13016027	13016027	C1GALT1-specific chaperone 1	c1galt1c1	-1.50758	-1.34652	-1.37095	0.000397398	0.00293193	0.00208096	324052	chr14:33176297|+	TAGGTTCTAAGTTGTCATCAGGCTG	874280	NM_199667.3
13255874	13255874	acyl-CoA thioesterase 7	acot7	-1.50677	-1.70555	-1.51145	0.0181007	0.00483065	0.0174929	447878	chr8:46767891|+	TGTTTCACTTGCGATACACACACAT	593227	NM_001004617.1
13276380	13276380	non-SMC condensin II complex, subunit D3	ncapd3	-1.50663	-1.55535	1.31156	0.0093334	0.00634496	0.0544723	556493	chr1:20847717|+	GATTCAACATTCCACTGCCTAGGCA	432688	NM_200330.1
13277914	13277914	si:dkey-30c15.10	si:dkey-30c15.10	-1.50658	-1.99365	-1.57146	0.0331502	0.00252618	0.0220175	559353	chr18:7488985|+	TTCTGTCAGCTGAGCTCGCGCGTTT	1128721	XM_009293436.1
13286140	13286140	si:dkey-30c15.10	si:dkey-30c15.10	-1.50658	-1.99365	-1.57146	0.0331502	0.00252618	0.0220175	559353	chr18:7488985|+	TTCTGTCAGCTGAGCTCGCGCGTTT	1128721	XM_009293436.1
13192374	13192374	osteoclast stimulating factor 1	ostf1	-1.50645	-1.41218	-1.24739	0.002367	0.00617986	0.0459761	405783	chr5:6164032|+	GACGCTGTAATGCTATCTGATACTG	1354867	ENSDART00000168698
12918867	12918867	C3a anaphylatoxin chemotactic receptor-like	LOC101885604	-1.50547	-1.23279	-1.4374	0.0925026	0.357109	0.128681	101885604	chr1:556742|-	GCTATTGTGAGACTTAAAGCAAGCT	700566	XM_005168015.2
12919131	12919131	C3a anaphylatoxin chemotactic receptor-like	LOC101885604	-1.50547	-1.23279	-1.4374	0.0925026	0.357109	0.128681	101885604	chr1:556737|-	TGTGAGACTTAAAGCAAGCTAATAA	618334	XM_005168015.2
12930515	12930515	C3a anaphylatoxin chemotactic receptor-like	LOC101885604	-1.50547	-1.23279	-1.4374	0.0925026	0.357109	0.128681	101885604	chr1:556742|-	GCTATTGTGAGACTTAAAGCAAGCT	700566	XM_005168015.2
13283650	13283650	UDP glucuronosyltransferase 1 family, polypeptide A5	ugt1a5	-1.50516	-1.58246	-1.76074	0.000260822	0.000117966	2.64943e-05	100384897	chr9:10021314|+	GACAGAAGAGCAATACGGAAGCCAT	1198222	NM_001177340.2
13218639	13218639	Kruppel-like factor 1 (erythroid)	klf1	-1.5051	-1.66413	-1.32703	0.0015208	0.00037522	0.0115316	30104	chr6:7905372|-	TATGACGAGCTTTGCAACTAACAAC	367992	NM_130936.1
13110332	13110332	transmembrane protein 45B	tmem45b	-1.50496	-1.64902	-1.22943	5.8048e-05	1.33612e-05	0.00464158	402977	chr21:25199716|-	GAGTTCTCCTGTGCGGCTCTTGTGA	764477	NM_205677.1
12989082	12989082	zgc:153760	zgc:153760	-1.50484	-1.39276	1.07469	0.0717906	0.131241	0.724192	767680	chr12:4271989|+	CTAATGAAGGAGCTGCAGAGGAACC	1122325	XM_005169440.2
13119106	13119106	E74-like factor 3 (ets domain transcription factor, epithelial-specific )	elf3	-1.50414	-1.71129	1.04205	0.0119864	0.00277616	0.752584	560869	chr22:623997|-	AATTAGACTAAGTTCGCTTGACGCC	600012	XM_002666100.3
13283306	13283306	si:ch73-368j24.6	si:ch73-368j24.6	-1.50367	-1.88998	-1.02513	0.00753802	0.000549985	0.834515	100000930	no genomic hits	TTTACGTGCAGCTTTAGTAGCGAGC	1266180	XM_001335267.5
13240475	13240475	chromatin licensing and DNA replication factor 1	cdt1	-1.50327	-1.36851	-1.34947	0.000677237	0.0033191	0.00428861	566787	chr7:55229145|+	TCATATCAAGACTACGTTTGGCACA	671017	XM_690072.6
13190004	13190004	zinc finger protein 977 [Source:ZFIN;Acc:ZDB-GENE-110913-138]	znf977	-1.50262	-1.40958	-1.37592	0.0032702	0.00823447	0.0118502	103910561	chr4:38608257|-	ATGTCACTCCAACCTTTTCCCAAGG	898068	ENSDART00000166763
13285572	13285572	caspase 8, apoptosis-related cysteine peptidase, like 2	casp8l2	-1.50178	-1.72091	-1.20637	0.0519578	0.015929	0.32329	557302	chr9:1343237|-	AGTGACTCCTGCACTCTCAGCAGCG	1212346	XM_680338.7
13180672	13180672	heat shock protein 90, beta (grp94), member 1 [Source:ZFIN;Acc:ZDB-GENE-031002-1]	hsp90b1	-1.50132	-1.7552	-1.04976	0.00534219	0.000781664	0.662969	386590	chr4:9840600|-	GCCAAACTCTTTCCAGAACTTATCG	435540	NM_198210.2
13232426	13232426	oligosaccharyltransferase complex subunit [Source:ZFIN;Acc:ZDB-GENE-040426-1079]	ostc	-1.49964	-1.71867	-1.46223	0.00117552	0.000175729	0.00174184	393239	chr7:58866657|-	GCCCGGTTTATGCATACGTCACACT	344448	ENSDART00000167980
13281020	13281020	poly (ADP-ribose) polymerase family, member 4	parp4	-1.49923	-1.50639	1.18873	0.0702711	0.0676371	0.398773	558045	chr9:20688512|-	GACTCTGCGGTTTGACCAAAAGCAA	450244	XM_001921875.4
13203805	13203805	globoside alpha-1,3-N-acetylgalactosaminyltransferase 1, like 4	gbgt1l4	-1.49889	-1.55938	-1.25135	0.00643296	0.00387318	0.0773595	387303	chr5:23285670|+	GGATGAAGCACACCTACAAGACGAC	1172872	NM_200125.1
12956389	12956389	si:dkey-27h10.2	si:dkey-27h10.2	-1.49853	-1.54823	-1.40906	0.0118511	0.0080439	0.0251305	100150349	chr1:34946625|+	GAGTGGACCATCAAGAAAGATCTCA	1391489	XM_005159975.2
13191390	13191390	neoverrucotoxin subunit beta-like	LOC100150735	-1.4983	-1.34952	-1.73905	0.20032	0.331078	0.0925215	100150735	chr4:70805840|+	TCTGACAGGTTCCACATCTGTTTCA	413543	XM_009300988.1
13185967	13185967	CD9 molecule b	cd9b	-1.49773	-1.66444	-1.23721	0.02253	0.00744988	0.175725	406737	chr4:4226281|+	TCAAGTGGTCAACTAATGCTGGACT	1155016	NM_213428.2
13287032	13287032	si:dkey-161l11.43 [Source:ZFIN;Acc:ZDB-GENE-141212-136]	si:dkey-161l11.43	-1.49771	-1.0918	1.0795	0.00604097	0.444329	0.503316		chr2:36124375|-	TTAGTTTCTGAAATCCAGCCTGATT	788457	ENSDART00000166828
13109080	13109080	actin related protein 2/3 complex, subunit 3	arpc3	-1.49763	-1.70216	-1.5667	0.00922938	0.0020282	0.00531097	415204	chr21:16987395|-	AATATGTCAGCGCTGCAAGCCGTCG	813820	NM_001002114.1
13122883	13122883	si:ch211-117l17.6	si:ch211-117l17.6	-1.49721	-1.58718	-1.56622	0.00726102	0.00348682	0.0041073	100151245	chr22:24270919|+	TCATTGATTGGTAGAAAACATTCAT	480167	XM_001923553.5
13280520	13280520	cadherin 1, type 1, E-cadherin (epithelial) [Source:ZFIN;Acc:ZDB-GENE-010606-1]	cdh1	-1.49711	-1.53541	-1.32956	0.0152872	0.011443	0.0619295	114424	chr7:52847534|+	TAAATCGCAGCTCTTCCTTCCAACG	747838	NM_131820.1
13252654	13252654	elastase 2 like [Source:ZFIN;Acc:ZDB-GENE-040511-1]	ela2l	-1.49707	-1.82358	-2.25576	0.0328884	0.00499275	0.000831897	334304	chr8:21334736|+	GATAGTCCAGATAGTCAGATACTTC	1323504	ENSDART00000061481
13218865	13218865	nuclear factor, erythroid 2-like 2b	nfe2l2b	-1.49666	-1.48492	-1.40656	0.00397905	0.00443896	0.00964692	100873093	chr6:10654956|+	GAGACTATCCATCTTCCGCTTGCGG	1387953	NM_001257183.1
13081607	13081607	selenoprotein P, plasma, 1b	sepp1b	-1.49635	-1.60506	-1.1438	0.0132916	0.0059063	0.322179	791479	chr2:27739167|-	TGGTCTACACTAATAAAGGTCTTGT	671889	NM_178298.3
13220082	13220082	scinderin like a	scinla	-1.49602	-1.7323	-1.66582	0.00405556	0.000623076	0.000997144	323285	no genomic hits	CAAGGCATAGAAATAATAGGGCTAG	852945	NM_178131.3
13280728	13280728	matrix metallopeptidase 9	mmp9	-1.49591	-1.53879	-1.16919	0.123178	0.102425	0.522487	406397	chr8:24262361|-	TCCAAACTTTAAAAGCTCTGGCAAA	358218	NM_213123.1
12975753	12975753	MON1 secretory trafficking family member A	mon1a	-1.49553	-1.6199	-1.2655	0.00015761	4.39362e-05	0.00453224	100073333	chr11:34909429|-	AACCAACTCAGACTGTCACAGGCGG	1243630	NM_001320431.1
13105894	13105894	uncharacterized LOC100536429	LOC100536429	-1.49539	-1.59013	1.01693	0.0320633	0.0174262	0.916589	100536429	chr20:46092666|-	GAGCTTTCTTTCGAATTAATTGAAC	332723	XR_659223.1
13022886	13022886	cytochrome P450, family 2, subfamily Y, polypeptide 3	cyp2y3	-1.4951	-1.69272	-1.36969	0.000926789	0.000156258	0.00399849	368352	no genomic hits	TATATAGTGAACATACCGTCTCCAG	921524	NM_001020822.1
13004131	13004131	zinc finger, DHHC-type containing 16a	zdhhc16a	-1.49503	-1.12766	-1.65753	0.0103265	0.348422	0.00304126	394017	chr13:31249606|+	GGACAGCCCTTTCATTTGGCCAGAA	645092	NM_201042.1
13032722	13032722	cathepsin S, ortholog 2, tandem duplicate 2	ctss2.2	-1.49495	-1.68553	-1.20842	0.126243	0.0575277	0.44485	337572	chr16:29579874|-	CACGTCGACTGTAGAGGTGAATTAA	513150	NM_001017661.1
13202282	13202282	V-set and immunoglobulin domain containing 10	vsig10	-1.49483	-1.54375	-1.62173	0.061588	0.0469419	0.0309995	100005564	chr5:12062701|+	GACCCAGATTTGTTCACCTATGCAT	375949	NM_001100094.2
13280402	13280402	translocase of outer mitochondrial membrane 34	tomm34	-1.49459	-1.28972	-1.08312	0.00357596	0.0327292	0.44193	323361	chr6:52227240|+	TCAGAAAGGCAAATCAACGAGGCAC	1194268	NM_199638.2
13195549	13195549	finTRIM family, member 83	ftr83	-1.49395	-1.6233	-1.53655	0.034876	0.0155412	0.0264674	565972	chr5:30141607|-	TAAATCCCCAAAGACCTCAGAAGAG	158293	XM_683491.5
13132406	13132406	growth hormone receptor b [Source:ZFIN;Acc:ZDB-GENE-071119-4]	ghrb	-1.4938	-1.49235	-1.30658	0.122582	0.123363	0.283268	560202	100/100_Multiple	CCCCATTTCATGTTACGATCCTTGA	1408974	ENSDART00000135940
13196209	13196209	growth hormone receptor b [Source:ZFIN;Acc:ZDB-GENE-071119-4]	ghrb	-1.4938	-1.49235	-1.30658	0.122582	0.123363	0.283268	560202	100/100_Multiple	CCCCATTTCATGTTACGATCCTTGA	1408974	ENSDART00000135940
13221963	13221963	histone deacetylase 7b	hdac7b	-1.49377	-1.63867	-1.25414	0.000312876	7.47028e-05	0.00932647	792596	chr6:38908099|+	TCTTCTAGTAAAGGAAACTGTCGAA	865593	XM_009302574.1
13187325	13187325	interleukin 17 receptor A1a	il17ra1a	-1.49324	-2.07044	-1.48074	0.0779033	0.0063199	0.0831904	561494	chr4:12318775|+	TGCAAGCCCAAATTACTTAGACGTG	855655	NM_001100003.1
13262768	13262768	si:ch73-193i22.1 [Source:ZFIN;Acc:ZDB-GENE-121214-266]	si:ch73-193i22.1	-1.49256	-1.57808	1.33794	7.06917e-05	2.7697e-05	0.000618578		chr9:46892150|+	TCAGAGCACTGTAAAACAAATGGTT	865319	ENSDART00000159971
13279314	13279314	si:dkey-147f3.4 [Source:ZFIN;Acc:ZDB-GENE-061009-29]	si:dkey-147f3.4	-1.49246	-3.92277	-9.16226	0.317363	0.0065888	0.000362084		chr23:17021707|-	GAGCTTTGTGTGGAAAAAGAAGGTA	624761	ENSDART00000139449
12991185	12991185	hemoglobin beta embryonic-2 [Source:ZFIN;Acc:ZDB-GENE-040702-1]	hbbe2	-1.49218	-1.53424	-1.63731	0.0010748	0.000702864	0.000277268	405772	chr12:20228009|+	TATTGCGTTTGAGAGCAAACATACA	584229	ENSDART00000066384
13013346	13013346	lysyl oxidase-like 3a	loxl3a	-1.49208	-1.47659	-1.62674	0.00422414	0.00488464	0.00134629	568839	chr14:5560078|+	GAGCTGCCCGGGATAATGTTCAAAC	6603	NM_001199870.1
13248480	13248480	peptidylprolyl isomerase Aa (cyclophilin A)	ppiaa	-1.49202	-1.32472	-1.86221	0.00911143	0.0430234	0.000718262	336612	chr8:45748094|-	GCACGTTGTCTTTGGACAGGTTGTG	676213	NM_212758.1
13141920	13141920	Rac GTPase activating protein 1	racgap1	-1.49143	-1.89355	-1.12934	0.0111978	0.000785323	0.347552	323197	chr23:33833331|+	GAAAACTTTACAGGTTAGTGCCGCA	357549	XM_005162298.2
13030265	13030265	si:dkey-11o1.3	si:dkey-11o1.3	-1.49044	-1.37211	1.09397	0.00877982	0.0258597	0.460643	798939	chr16:11694729|-	CAGAGTCCAGTATAATCCACGAAAA	1292755	XM_001339311.4
13212408	13212408	minichromosome maintenance complex component 6	mcm6	-1.49	-1.67694	-1.36149	0.0109841	0.00273101	0.0343005	566409	chr6:12733333|-	TGATTCACTCCAGTCTCCGTAAGAT	1217931	NM_001082849.1
13023292	13023292	claudin f [Source:ZFIN;Acc:ZDB-GENE-010328-6]	cldnf	-1.48975	-1.78084	-1.0686	0.0392082	0.00735662	0.692732	81585	chr15:2686691|+	TCTCTTTAAAGTACAGATATATGCT	833494	ENSDART00000063325
13155354	13155354	chemokine (C-C motif) ligand 39, duplicate 2 [Source:ZFIN;Acc:ZDB-GENE-131120-38]	ccl39.2	-1.48944	-1.3958	1.1362	0.0127448	0.0282458	0.33608	100332947	chr25:12929954|-	CCAGAGTTTTGTTGCATCAATTTTA	566827	XM_003201411.3
13078455	13078455	eukaryotic translation initiation factor 2B, subunit 5 epsilon	eif2b5	-1.48935	-1.23797	1.02537	0.0294717	0.194051	0.872	563613	chr2:2776796|-	ACCTCCTCCATGGACGTCAGGCAGT	1403669	NM_001113597.1
13230772	13230772	uncharacterized LOC101885092	LOC101885092	-1.48924	-1.42818	-1.68698	0.0128478	0.0213936	0.00305626	101885092	chr7:46380263|-	GTGCAGTTTGTACTCATGAAAAAAT	509794	XR_222575.2
13107148	13107148	liver-expressed antimicrobial peptide 2-like	LOC103909385	-1.48923	-1.31919	-1.47459	0.0456761	0.138735	0.0500533	103909385	chr21:726802|-	GGAGCAGCTTATTCACGCTCGTCAT	1286011	XM_009295063.1
13241781	13241781	inactive ubiquitin carboxyl-terminal hydrolase 53-like	LOC100333879	-1.48872	-1.54764	-1.72141	0.0197458	0.0128396	0.0041481	100333879	chr7:69493164|+	TTGGACAGGGAAGCGATGGCAAACC	41821	XM_002663006.4
13011459	13011459	leukocyte cell-derived chemotaxin 2 like	lect2l	-1.48827	-1.31945	-1.48555	0.00291135	0.0186262	0.00298951	567278	chr14:36545210|-	TCATGTGGAAATTCTGCTTTCAACA	1272077	NM_001048055.1
13278544	13278544	laminin subunit alpha-3	LOC567640	-1.48818	-1.43941	-1.36922	0.0103492	0.015749	0.029991	567640	chr2:1104308|-	CAGAACCTGCTTACTAAAATAAGAG	391757	XM_690939.6
13267551	13267551	chromatin assembly factor 1, subunit B	chaf1b	-1.48811	-1.91615	-1.1814	0.0116073	0.000706113	0.209341	406285	chr9:30732865|+	GGTTCCAAACATCCTTGAAGGCAGC	843514	XM_005167689.2
13031588	13031588	S100 calcium binding protein W	s100w	-1.48802	-1.4565	-1.96224	0.0273138	0.0342188	0.00182655	569958	chr16:23489143|-	TCACAATGGCTTTCTCCAGCTTAGA	363809	XM_693379.4
12945571	12945571	phospholipase A2, group XIIA [Source:ZFIN;Acc:ZDB-GENE-070410-18]	pla2g12a	-1.48773	-1.63949	1.00354	0.00391565	0.00107166	0.972414	402802	chr1:11377975|+	TACTGCTCTTCTTACATTGAACGGT	675595	ENSDART00000103406
13161142	13161142	cytochrome P450, family 2, subfamily X, polypeptide 9	cyp2x9	-1.48694	-1.19682	-1.67508	0.0472911	0.319868	0.0159433	768288	chr25:17300776|+	GAAAAAGGCACAAAGGCTTCAGGCT	115781	NM_001077453.1
13003035	13003035	serglycin	srgn	-1.48654	-1.55403	-1.24744	0.00400887	0.00217916	0.0567604	570867	chr13:22940314|+	TCTTGGGACAAACATTAAAGGGACA	1142278	NM_001171612.1
13223006	13223006	ER degradation enhancer, mannosidase alpha-like 1	edem1	-1.48651	-1.49602	-1.01009	0.00579682	0.00532031	0.927098	394164	chr6:42936046|+	AAATGTAGCCCCTCTGTTGTGCGTG	130079	NM_201189.2
13046973	13046973	zgc:162964 [Source:ZFIN;Acc:ZDB-GENE-030131-9798]	zgc:162964	-1.48615	-1.42498	-1.04852	0.00544621	0.00975269	0.663844	560569	chr17:33422960|-	TTGCAGCTGCAAGGGAAACATGCGA	26130	ENSDART00000032827
12993554	12993554	zgc:153932	zgc:153932	-1.48476	-1.95361	1.49603	0.255212	0.071503	0.246963	100009638	chr12:46027867|+	GCTAAAGTATATCATGTCCTCACAC	1295380	XM_009306951.1
13303398	13303398	serpin peptidase inhibitor, clade B (ovalbumin), member 14	serpinb14	-1.48431	-1.44507	-1.222	0.0184706	0.0251206	0.172837	569051	chr16:51390513|+	CCAAAAGGCTTGTTTCGAGATGCCA	733638	XM_009292709.1
13184438	13184438	interleukin-17 receptor A-like	LOC101885113	-1.48396	-1.80956	1.04476	0.126305	0.0334317	0.854581	101885113	chr4:47507846|-	AAGACAGTCACGACATATGTGCTGC	276386	XM_009300660.1
13251956	13251956	ELOVL fatty acid elongase 8b	elovl8b	-1.48375	-1.49872	-1.54123	6.11866e-05	5.11302e-05	3.15699e-05	554145	chr8:18164868|+	TCTCCCCAGCGTGTGGCTCAAATGC	314458	NM_001204524.1
13130896	13130896	transglutaminase 1	tgm1	-1.48364	-1.49051	-1.09224	0.137935	0.133984	0.72199	100334173	chr23:1723027|-	GAAACCATGCACCACAGGACCATTT	1210036	XM_009296576.1
13113592	13113592	cytochrome b-c1 complex subunit 9	LOC100333064	-1.48304	-1.51906	-2.28182	0.00109663	0.000755416	6.33553e-06	100333064	chr21:5778134|-	CAGAACTAAATTATAAGCACATTAC	1270270	NM_001302478.1
13163246	13163246	si:dkey-261m9.12	si:dkey-261m9.12	-1.48287	-1.88107	1.11109	0.018828	0.00152485	0.455082	560910	chr25:34637021|+	GCTGCGAGGGAGACTCCTTGTCGCT	1102454	XM_702973.5
13071939	13071939	si:ch211-149a19.3	si:ch211-149a19.3	-1.48251	-1.61103	-1.84075	0.172551	0.107214	0.0488261	568118	100/100_Multiple	TCACTCTTTATAGACCTGGGCTTTG	1295537	XM_009293939.1
13005893	13005893	calpain 2, (m/II) large subunit a [Source:ZFIN;Acc:ZDB-GENE-050320-69]	capn2a	-1.48215	-1.72327	-1.46636	0.00728319	0.00113665	0.00839558	541374	chr13:42601285|+	AACGACTTTGACAGTGTGGAGCCAC	581894	ENSDART00000161950
13190419	13190419	uncharacterized LOC100536629	LOC100536629	-1.48201	-1.48981	-1.404	0.0455325	0.043345	0.0755898	100536629	100/100_Multiple	CTCCTAAATTTTATTGGTATATCCA	367746	XM_009301080.1
12978413	12978413	si:ch211-69b7.6	si:ch211-69b7.6	-1.48191	-1.76831	-1.60968	0.00398257	0.000410628	0.00129827	556640	chr11:11917559|+	GATATCAGCAATCGGTCCATTAATG	287122	XM_679489.6
13125918	13125918	glycerol-3-phosphate dehydrogenase 1b	gpd1b	-1.48137	-1.49287	-1.30044	0.00751133	0.00678563	0.0450285	325181	chr22:6966301|+	CAAGTGTGCAGGCAAGACTTCATTT	1195717	NM_199706.1
13190963	13190963	si:dkeyp-80d11.4	si:dkeyp-80d11.4	-1.48137	-2.35438	-5.50992	0.00508369	3.27318e-05	1.75819e-07	101884405	100/100_Multiple	GAAGTTCCACTCGTTATGACACCGT	1168600	XM_009300954.1
12944342	12944342	ATPase, Na+/K+ transporting, alpha 1a polypeptide, tandem duplicate 3	atp1a1a.3	-1.48019	-1.74615	-1.51344	0.0161338	0.00255692	0.0124397	64614	chr1:1657722|-	GCCAACTTATACTCATCATTCCCTG	1294071	NM_131688.1
13260716	13260716	zgc:113314	zgc:113314	-1.48015	-1.22003	1.02733	0.0306231	0.220492	0.861464	619272	chr9:30610814|-	TAGCGCTGTCGTGTCTTGAATGAAC	608766	NM_001033753.1
13300330	13300330	si:dkey-111e8.5	si:dkey-111e8.5	-1.47989	-1.2174	-1.1504	7.75041e-05	0.00600052	0.0297731	566993	chr5:37460809|+	TCTCAACATTGGTCATAAAAATGCA	74253	XM_009301659.1
13158664	13158664	zgc:173652 [Source:ZFIN;Acc:ZDB-GENE-070822-28]	zgc:173652	-1.47977	-1.51934	-1.10018	0.130098	0.109465	0.691867	100125271	chr25:35798686|-	GGTCTTGTCCTTGACACAAAACGAA	189854	ENSDART00000103006
13065765	13065765	wu:fd14a06	wu:fd14a06	-1.47939	-1.18302	-1.28025	0.00459217	0.133353	0.0395899	794433	chr18:49279242|+	TCTTTGACAGCAACACCTCAGTGCA	1199607	XM_003200495.3
12957897	12957897	si:dkeyp-80c12.10	si:dkeyp-80c12.10	-1.479	-1.20518	-1.644	0.00392031	0.0925244	0.00094394	794625	chr1:48787743|+	TCAGTTTATTCCTTACATAGAAGTA	430820	NM_001200033.1
13217008	13217008	odorant receptor, family H, subfamily 137, member 6, pseudogene [Source:ZFIN;Acc:ZDB-GENEP-070804-7]	or137-6p	-1.47864	-1.30864	-1.11807	0.000100249	0.00120144	0.0767577		chr6:52905652|-	TACAGTAAGTGATAAAAAGAGCCAA	620035	ENSDART00000143962
13282516	13282516	glutathione peroxidase 1b	gpx1b	-1.47788	-1.45554	1.13489	0.00727317	0.00891972	0.280618	447895	chr6:42340794|-	CATGATTCCTTCTGTTTCCTCCTTG	783381	NM_001004634.2
13284166	13284166	glutathione peroxidase 1b	gpx1b	-1.47788	-1.45554	1.13489	0.00727317	0.00891972	0.280618	447895	no genomic hits	TGCAGTTTTCCTGATAGCCGAACTG	189973	NM_001004634.2
13291380	13291380	NADH dehydrogenase 4L, mitochondrial [Source:ZFIN;Acc:ZDB-GENE-011205-11]	mt-nd4l	-1.47747	-1.39711	-1.08297	0.000128517	0.000368058	0.198331	140538	chrM:11126|+	TTATTTATTTCCATAGCCCTTTGAA	369918	ENSDART00000093617
12919811	12919811	ribosomal protein, large P2, like [Source:ZFIN;Acc:ZDB-GENE-070327-2]	rplp2l	-1.47682	-1.92055	-1.47729	0.113	0.0176282	0.112749	558312	chr7:12715343|+	AGCTTAGTCACCAGGGGCTGCCACA	1000936	ENSDART00000173115
12919953	12919953	ribosomal protein, large P2, like [Source:ZFIN;Acc:ZDB-GENE-070327-2]	rplp2l	-1.47682	-1.92055	-1.47729	0.113	0.0176282	0.112749	558312	chr7:12715343|+	AGCTTAGTCACCAGGGGCTGCCACA	1000936	ENSDART00000173115
12970052	12970052	proline rich 11	prr11	-1.47672	-1.499	-1.2659	0.00586903	0.0047872	0.0545493	567366	chr10:35306666|+	GACATAAAGCACCAACAGTACTGGG	1206176	XM_690659.7
12992746	12992746	phosphatidylglycerophosphate synthase 1	pgs1	-1.47638	-1.40548	-1.41632	0.0162785	0.0293326	0.0267353	100534896	chr12:34105818|+	GAAGTTCTTGATGAGTGGAGTAACC	589623	XM_003199632.3
13202075	13202075	uncharacterized LOC103911047	LOC103911047	-1.47587	1.00211	-2.17082	0.025125	0.988492	0.00059257	103911047	100/100_Multiple	TAGAGCAAACTGCAATACTTATGAT	796204	XR_661556.1
13234951	13234951	si:ch211-276a23.5	si:ch211-276a23.5	-1.47481	-1.37142	-1.24308	0.0069692	0.019068	0.0784355	555317	chr7:15093253|+	CAAAACTGCTTGGAATGGGCATTCA	564035	XM_001922952.5
13300832	13300832	si:dkey-147f3.4	si:dkey-147f3.4	-1.4747	-2.82269	-4.16804	0.0971958	0.00103085	0.000124372	553461	no genomic hits	GAGGTGCATACCAGTCTGATATCTT	161496	ENSDART00000143120
13153443	13153443	xylulokinase homolog (H. influenzae)	xylb	-1.47463	-1.53062	-1.08176	0.0484121	0.0341793	0.650358	393350	chr24:41369921|+	GACACTTAGTAATAGGCATCTGTGC	487702	NM_200379.1
13245083	13245083	aminolevulinate, delta-, synthase 2 [Source:ZFIN;Acc:ZDB-GENE-001229-1]	alas2	-1.47444	-1.55083	-1.49216	0.00412716	0.00204249	0.00348202	64607	chr8:21321797|-	GAATTGAGCCCGTCAGTTCTTCTGC	133790	ENSDART00000056420
13016290	13016290	si:ch211-203d1.3 [Source:ZFIN;Acc:ZDB-GENE-160113-15]	SSH3	-1.47391	-1.59336	-1.10146	0.000275719	7.7777e-05	0.164396	101886694	chr14:35128026|-	GCTCTGTGCAGAGTCAGCAAAGCCA	545591	XM_005157325.2
13283198	13283198	ADAM metallopeptidase domain 28	adam28	-1.47382	-1.18344	-1.26015	0.00792416	0.165628	0.069531	767749	no genomic hits	GAATGTGACCAACTGAGGGATCCAG	1133898	NM_001076718.1
13281054	13281054	si:dkey-95p16.2 [Source:ZFIN;Acc:ZDB-GENE-081105-65]	si:dkey-95p16.2	-1.47377	-1.25983	-1.35476	0.0325974	0.162894	0.0780368		no genomic hits	TCATTCAGTTCCTGCTCATCATAAA	191744	ENSDART00000137673
13084564	13084564	si:dkey-53k12.2	si:dkey-53k12.2	-1.4736	-1.54119	1.00477	0.0508051	0.0335779	0.978208	100537016	chr2:48717630|-	TCAGGCGCAGATTATTTAATTCCAT	403779	XR_660229.1
13209165	13209165	phoenix	pho	-1.47343	-1.33065	-1.25377	0.0196033	0.064333	0.128008	334003	chr5:61656535|-	CAAAAATATCCTCGTGTAGCACAGC	198059	NM_001002867.3
12921437	12921437	ubiquitin specific peptidase 15 [Source:HGNC Symbol;Acc:HGNC:12613]	USP15	-1.47225	-1.25383	-1.48589	0.0499943	0.214394	0.0458844		100/100_Multiple	AGCTCTGCCAGGGAAAGTGATTGAG	846126	ENSDART00000166996
12940837	12940837	ubiquitin specific peptidase 15 [Source:HGNC Symbol;Acc:HGNC:12613]	USP15	-1.47225	-1.25383	-1.48589	0.0499943	0.214394	0.0458844		100/100_Multiple	AGCTCTGCCAGGGAAAGTGATTGAG	846126	ENSDART00000166996
13171068	13171068	zgc:113030	zgc:113030	-1.47215	-1.26994	-1.28383	0.00357051	0.0360022	0.0301235	553738	chr3:59782072|-	TACGGCTACTTTGCATCCCAATCGA	655854	XM_005164277.2
13282684	13282684	zgc:113340	zgc:113340	-1.47159	-1.4509	-1.58142	0.00846151	0.0102108	0.00336866	541508	chr18:46166683|-	AGCTTTCGTTTCTGACCTCTGGCCA	347565	NM_001014321.1
12970335	12970335	si:ch211-176g13.7 [Source:ZFIN;Acc:ZDB-GENE-030131-7664]	PLEKHB1	-1.47085	-1.34197	-4.39254	0.00821427	0.0288248	9.30946e-07	566659	chr10:36787456|+	TAAATCACAGCATCATTACGAGGGT	1392962	ENSDART00000093000
13271054	13271054	piggyBac transposable element-derived protein 4-like	LOC100332396	-1.47079	-2.1396	-1.3975	0.0499271	0.0018787	0.0803516	100332396	chrUn_KN149950v1:2307|-	CCATCTTGCATGTGAGGTGCCAGGG	1113066	XM_002667709.4
13172202	13172202	uncharacterized LOC101886585	LOC101886585	-1.47038	-1.88788	-1.0504	0.166615	0.0364847	0.850948	101886585	chr3:5605596|+	TATGCTTAGAAATTATGTTCTCTCC	852654	XR_223248.2
13072976	13072976	RAB25, member RAS oncogene family a	rab25a	-1.46975	-1.5838	-1.54949	0.0616931	0.0319792	0.0387596	494098	chr19:7494745|+	GAAAGTTACATGCAGGACCTTCTGA	944286	NM_001008641.2
13164340	13164340	interferon-induced very large GTPase 1-like	LOC101884245	-1.46973	-1.64374	-2.05078	0.0206985	0.00596323	0.000677266	101884245	chr3:3859315|-	ATCGGGTGAATTCGCTCAGACTGAC	1272706	XM_009299057.1
12956078	12956078	eukaryotic translation elongation factor 1 alpha 1b	eef1a1b	-1.46956	-1.21225	1.06667	0.058572	0.302389	0.721253	100004503	chr1:30306891|-	GGAACTCTCCAACTAACAAGATCAT	207001	ENSDART00000137863
13229407	13229407	timeless interacting protein	tipin	-1.46926	-1.47126	-1.47048	0.0324122	0.0319552	0.0321322	445058	chr7:33965125|-	CAGAAGCAAAGTTTCTACCGGCGGC	466600	NM_001003452.2
13243133	13243133	selenoprotein H [Source:ZFIN;Acc:ZDB-GENE-030411-2]	seph	-1.46908	-1.58978	-1.6808	0.00700152	0.00248936	0.00125976	347743	chr8:7296899|-	GGTTTGTATACAACTTTTAGGTGCA	1292474	ENSDART00000135655
13251013	13251013	solute carrier family 2 (facilitated glucose transporter), member 6	slc2a6	-1.46826	-1.47263	-1.23992	0.00994766	0.00957175	0.096809	560602	chr8:12819417|+	CATGAATGGTGAAGCTTCTGCCAGT	1077808	XM_684000.7
12985426	12985426	capping protein (actin filament), gelsolin-like b [Source:ZFIN;Acc:ZDB-GENE-030131-8541]	capgb	-1.46823	-1.54429	-1.36739	0.00392686	0.00192252	0.0114875	336597	chr12:22455263|-	CAAAGTGGAGTGCACAGATTTCCTA	641541	ENSDART00000172053
13026632	13026632	si:ch211-207n23.2 [Source:ZFIN;Acc:ZDB-GENE-131121-310]	si:ch211-207n23.2	-1.46796	-1.86249	-1.12815	0.122119	0.0231732	0.601915	559783	chr15:29660810|+	CACCCATGTTTTAACCAACAGTGGA	335539	ENSDART00000154847
13167194	13167194	si:ch211-11k18.4	si:ch211-11k18.4	-1.46682	-1.67079	-1.5474	0.00659466	0.0012301	0.00322015	559333	chr3:26052852|+	CGTCACCGGTGTTCGCAATGTCTAG	603919	XM_702892.6
13269747	13269747	lactase	lct	-1.46673	-1.11698	-3.20926	0.240345	0.723616	0.00480176	796436	chr9:46588825|+	TTAGTGACCAGGCAGTGTAGCCGCG	1214751	XM_009304959.1
13124727	13124727	GDP-mannose pyrophosphorylase B	gmppb	-1.46643	-1.49347	-1.55621	0.00149241	0.00112014	0.000602643	445097	chr22:39098279|-	TCGCGCTCTACGAGAAACTCAGTTC	274874	NM_001003491.2
13034874	13034874	cysteine-rich venom protein natrin-1-like	LOC100536500	-1.46633	-1.44225	-1.42255	3.79021e-06	5.29118e-06	7.0532e-06	100536500	chr16:50161398|-	CAAACATTGTGTGTCCTTGTGTCCA	626895	XM_003200271.3
13300444	13300444	gastrula zinc finger protein XlCGF8.2DB-like	LOC101886309	-1.46633	-1.29632	-1.32025	0.014378	0.0677858	0.0537587	101886309	chr3:62108687|-	CCGTTATTCCTTTTCAAACTATCAT	186415	XM_009299904.1
12932679	12932679	uncharacterized LOC103909418	LOC103909418	-1.46623	-1.71041	-2.10495	0.0109707	0.00171311	0.000208074	103909418	100/100_Multiple	AAAGCATGATATTAGCGCATTCAAA	469201	XR_659299.1
13074938	13074938	S100 calcium binding protein V2	s100v2	-1.46621	-1.4037	-1.17233	0.00215424	0.00430363	0.101996	336965	chr19:24679563|+	CATTGTGTGGGAAGATGTAACTCCA	954395	NM_001080161.2
13125601	13125601	nicalin	ncl1	-1.46592	-1.40008	-1.17364	0.00089604	0.0019661	0.0640297	336844	chr22:4849182|+	TACCTCCCGATGAGAAGCAGAACTG	271187	NM_207057.1
13043914	13043914	proteasome 26S subunit, ATPase 1a [Source:ZFIN;Acc:ZDB-GENE-030131-8730]	psmc1a	-1.4658	-1.45782	-1.30046	0.000217946	0.000240313	0.0023793	336786	chr17:8768085|-	TAATCTATAATGTACAGGGCTGCCA	1344893	ENSDART00000036668
12993635	12993635	uncharacterized LOC568241	LOC568241	-1.46578	-2.00008	-1.14515	0.231761	0.0469869	0.658674	568241	chr12:46143458|+	TGTTGCCCCAGTGTCCGCAGACATC	1218915	XM_009306959.1
13214754	13214754	adaptor-related protein complex 1, mu 3 subunit	ap1m3	-1.46564	-1.63583	-1.11915	0.0481816	0.0170916	0.512079	445244	chr6:34054351|-	CTGACAGGTGTCGAAGTTTAGCAAA	291310	NM_001114441.1
13260735	13260735	acid phosphatase 6, lysophosphatidic	acp6	-1.46534	-1.5327	-1.53362	0.00112691	0.000555456	0.000550421	558758	chr9:30668026|-	TAATTCCACTGGTTTTGAACACCAC	768951	NM_001110380.1
13019373	13019373	activating transcription factor 5b	atf5b	-1.4646	-1.37222	-1.34637	0.00853538	0.020786	0.0271256	567253	chr15:17930112|-	TACCGACACTTGATTAATAAATACA	664662	XM_005157450.2
12968974	12968974	synaptojanin 1	synj1	-1.46448	-1.40119	-1.88177	0.00213942	0.00432837	7.80882e-05	337236	chr10:26606951|+	TAGTGTAAAGGTGTTTCAGGAAACA	1026220	XM_005155363.2
13279142	13279142	calreticulin 3a [Source:ZFIN;Acc:ZDB-GENE-000208-17]	calr3a	-1.46419	-1.72227	-1.0357	0.00970126	0.00133297	0.764081	30248	chr22:4384729|+	GCCAATCGGAGGAGACCACGAGTGA	1089202	ENSDART00000165235
13282008	13282008	C1GALT1-specific chaperone 1	c1galt1c1	-1.46363	-1.43636	-1.28974	0.000707068	0.000974976	0.00743728	324052	chr14:33178377|+	TCATAAATGAACTGCCCTCAGACAT	910010	NM_199667.3
12968305	12968305	plac8 onzin related protein 10	ponzr10	-1.46349	-1.66501	-1.32422	0.0774861	0.0266326	0.173773	100001900	chr10:22118352|+	TGCAGCCAGAATCCAAGTAATGCCG	212935	XM_001338121.3
13013817	13013817	si:dkey-92i17.2	si:dkey-92i17.2	-1.46341	-1.2779	-1.41828	0.0398822	0.153126	0.0546286	563325	chr14:10301643|+	GCAATGCAAACATACAGCCTTGGGA	1378712	XM_002664317.3
13010706	13010706	pyrimidinergic receptor P2Y, G-protein coupled, 4	p2ry4	-1.46325	-1.53803	-1.02153	0.000352964	0.000153143	0.748872	368435	chr14:32449245|+	ATTTACCGGATTGAGCGCGCACGAG	51694	XM_005173268.2
13280358	13280358	inositol polyphosphate-5-phosphatase D [Source:ZFIN;Acc:ZDB-GENE-100922-30]	inpp5d	-1.46319	-1.41151	-1.10186	0.0486142	0.068461	0.57004	559103	no genomic hits	CTTCTGATGCCGCTCTTCGTAGCTC	750746	ENSDART00000137600
13278532	13278532	mannose receptor, C type 1b	mrc1b	-1.46254	-1.37265	1.12011	0.0111771	0.0257156	0.35633	559502	chr2:31532669|-	TGTGGTCTTTGTATTGACACAAATG	568041	XM_009298592.1
13198822	13198822	si:ch211-202f5.3	si:ch211-202f5.3	-1.46254	-1.40512	-1.1737	0.0128996	0.0214968	0.216507	795321	chr5:56809797|-	TTTAAACATGGCAGTATGAAACCCC	1405665	XM_003198691.3
13303224	13303224	si:dkey-250k15.7	si:dkey-250k15.7	-1.46231	-1.29106	-1.44699	0.0110504	0.058036	0.0126668	100329252	no genomic hits	TATATCGTTTCGAACACCTGTAGTG	414519	XM_002664810.3
13138751	13138751		AL732515.1	-1.46172	-1.43702	-1.19957	0.00247314	0.00322372	0.0709947		chr23:16914044|+	CATGGATGCCAAAAAAACACGCGCT	817390	ENSDART00000129971
13275054	13275054	zgc:174310 [Source:ZFIN;Acc:ZDB-GENE-081022-6]	zgc:174310	-1.46134	-1.51901	-1.55458	0.0280357	0.0184068	0.0143578	797700	chr4:75726812|+	TAATAACAGCATTCTGCATCGCGTG	1400080	ENSDART00000158991
12968322	12968322	claudin 7b	cldn7b	-1.46074	-1.58892	-1.34996	0.0296325	0.0120903	0.0698048	60635	chr10:22176022|+	TAAGCACCTCAGTGTCTGGCGCAGT	1237216	NM_131637.1
12980615	12980615	zgc:158773	zgc:158773	-1.46047	-1.37696	1.26137	0.0387537	0.0705196	0.168539	793938	chr11:30381653|-	TAAATTGTTCTTATCTCAAGTAATG	423258	NM_001082411.2
13080355	13080355	phospholipase A2, group IVAa (cytosolic, calcium-dependent)	pla2g4aa	-1.46038	-1.54416	-1.43875	0.0426746	0.0245936	0.049485	30554	chr2:21267840|-	TGATGTTAGACCCTCTCCGACAAGA	144033	NM_131295.2
13183713	13183713	uncharacterized LOC103910564	LOC103910564	-1.46031	-1.55249	-2.01802	0.0251299	0.012757	0.000934629	103910564	chr4:37757443|+	TATGTCATGTAGACGTTTCTCGTTT	1002265	XM_009300531.1
13300360	13300360	actin, beta 1	actb1	-1.45989	-1.39051	-1.22725	0.0025919	0.00560366	0.0480927	57934	no genomic hits	TCATCCATGGCTGTGTATTAGTAGG	628350	NM_131031.1
12954396	12954396	leucine aminopeptidase 3	lap3	-1.45983	-1.66398	1.11218	0.0111848	0.0022411	0.383559	562854	chr1:18725850|+	GATCAAAGGTCACACGTCAGAGGCC	540140	NM_001114847.1
13123599	13123599	si:dkey-3h2.4 [Source:ZFIN;Acc:ZDB-GENE-070705-466]	si:dkey-3h2.4	-1.45974	-1.45258	-1.90856	0.0041245	0.00443453	0.00014037		chr4:68176820|-	GCCAATACTCAAATCTGTGTGGATG	1157526	ENSDART00000164404
13251182	13251182	zgc:86586	zgc:86586	-1.4597	-1.19075	-1.58096	0.00417753	0.104994	0.00136356	494166	chr8:13496758|+	CATTAGAATTCTGCCCTGTGACAGC	796942	XM_005166835.2
13012247	13012247	calcium binding protein 2b [Source:ZFIN;Acc:ZDB-GENE-081028-55]	cabp2b	-1.45925	-1.59314	-2.96241	0.0103549	0.00341012	1.17308e-05		chr14:47250202|-	CAGATTTGGTTGTGTTGTTTACAAG	570649	ENSDART00000173069
13069947	13069947	ribosomal protein L30	rpl30	-1.45877	-1.62184	-1.34152	0.00386348	0.000882029	0.0141278	336713	chr19:33268041|+	TCTCTACGAGGCCATCTTGGTGTGA	107967	NM_200028.1
13203828	13203828	globoside alpha-1,3-N-acetylgalactosaminyltransferase 1, like 3	gbgt1l3	-1.45849	-1.60887	-1.23789	0.00341928	0.000852106	0.0488711	447881	chr5:23345906|+	CAAAATTGTTTTGGCCAACTGGCTC	345220	XM_009301300.1
13194669	13194669	dihydrofolate reductase	dhfr	-1.4584	-1.60112	-1.52163	0.00110573	0.000262759	0.000561158	81882	chr5:25538185|-	TGGCTACTACGCACGGTCTCGCCTT	305616	NM_131775.1
13164648	13164648	zgc:173577	zgc:173577	-1.45825	-1.08471	-1.16462	0.016853	0.534828	0.25887	792293	chr1:56630132|-	CGATGGAAGAAATGGTCTTGCTTTC	854141	XM_009299103.1
13284972	13284972	mannose receptor, C type 1b	mrc1b	-1.45814	-1.38222	1.26806	0.0289479	0.0520571	0.132884	559502	no genomic hits	GGCGGAATGTCCGTTGTTTGCTCAC	554227	NM_001310844.1
13228038	13228038	cytochrome P450, family 26, subfamily b, polypeptide 1 [Source:ZFIN;Acc:ZDB-GENE-030131-2908]	cyp26b1	-1.45779	-1.51037	-1.18974	0.0152685	0.00989744	0.194329	324188	chr7:25052586|-	CAGTTTCTTAATGTGAGTTCGAGTC	877136	ENSDART00000110347
13158355	13158355	si:dkey-261m9.6	si:dkey-261m9.6	-1.45762	-1.49009	-1.39657	0.0114553	0.008631	0.0200893	563569	chr25:34627132|-	GCGCTGGCTTCGCTGGTTCAGGCAT	309043	XM_005163221.2
13066151	13066151	telomerase reverse transcriptase	tert	-1.45761	-1.51524	-1.4731	0.00115673	0.000621981	0.000973221	796551	chr19:628110|-	TCCAGACATCTGTGCGCGTGCTTGG	643373	NM_001083866.1
12997150	12997150	zgc:153169	zgc:153169	-1.45753	-1.75568	-1.0282	0.00068029	4.35481e-05	0.702832	767799	chr13:24266316|-	GAGAAAGACCATGTTCCCACAGCTG	176445	NM_001076766.2
13122330	13122330	si:dkey-21e2.16	si:dkey-21e2.16	-1.45726	-1.57978	-1.91301	0.0980603	0.052586	0.0121415	556598	chr22:19286981|-	CTCTGTTTATAGTCGGGATGTGGGA	1065512	NM_001044808.1
13245178	13245178	UDP-GlcNAc:betaGal beta-1,3-N-acetylglucosaminyltransferase 7, like [Source:ZFIN;Acc:ZDB-GENE-040718-143]	b3gnt7l	-1.45722	-1.33481	-1.30746	0.0378688	0.0932146	0.114921	407623	chr8:22268170|-	GCATTTTTGATACAGCTCGTCGGCT	1327261	ENSDART00000075126
13284024	13284024	zgc:194989	zgc:194989	-1.45685	-1.6914	-1.86019	0.0656136	0.0176675	0.00788734	570661	chr25:34601691|+	CGCTTTTGCTGGCGGTCTTGGTGAC	118175	NM_001128759.1
13284026	13284026	zgc:194989	zgc:194989	-1.45685	-1.6914	-1.86019	0.0656136	0.0176675	0.00788734	570661	chr25:34601691|+	CGCTTTTGCTGGCGGTCTTGGTGAC	118175	NM_001128759.1
13265422	13265422	chromosome 9 open reading frame, human C3orf38	c9h3orf38	-1.4565	-1.19499	-1.14627	0.00224162	0.0698638	0.147648	100330300	chr9:16310420|-	CACTGGCAAAACTGTTTTCCCAATG	905614	XM_002663346.4
13105136	13105136	PDZ binding kinase	pbk	-1.45624	-1.90838	-1.27991	0.00918687	0.000375166	0.0553572	360218	chr20:39456899|+	TCGAGAGCATGTCTGAAATCAGCAG	789132	NM_001002387.1
13285048	13285048	zgc:86839	zgc:86839	-1.45617	-1.61813	-1.35799	0.0197849	0.00588538	0.0456578	415200	no genomic hits	TCCACCGGAGCAGCCGCTTCTGATT	1120107	NM_001002110.1
13301898	13301898	gelsolin b	gsnb	-1.45605	-1.49817	-1.06043	0.00281647	0.00183143	0.525959	336623	chr5:62602358|+	CAAGCTCAGTCTCTGAGCACTGGTC	790172	ENSDART00000143630
13110449	13110449	claudin b	cldnb	-1.45563	-1.23745	-1.04165	0.0276244	0.165809	0.777667	81581	chr21:25729132|-	TTGGTTGGTTGGTGGTTCTCTTCGC	455606	NM_131763.2
13071690	13071690	golgi phosphoprotein 3-like	golph3l	-1.45519	-1.56794	-1.53109	0.0276422	0.0122199	0.0158036	569617	chr19:329902|+	CCTGATGGTCATCATGTAAGAAACA	1413843	NM_001037699.1
13033692	13033692	myosin IE, b	myo1eb	-1.45511	-1.3924	-1.38694	0.00742625	0.0138097	0.0146092	393609	chr16:38251814|-	CAAGTGGAGACAGGTATCGCCGAGT	1221211	NM_200636.1
13163244	13163244	si:dkey-261m9.11	si:dkey-261m9.11	-1.45494	-1.82466	1.0623	0.0523569	0.00648282	0.723192	563177	chr25:34635419|+	CCTTCTCCGTCTTTTTGGGCAGCAG	529053	XM_009298192.1
13029029	13029029	si:dkey-288i20.2	si:dkey-288i20.2	-1.45468	-1.25469	-1.28159	0.00134154	0.0195649	0.0129406	100334565	chr16:2582725|-	TCTCTCCGCGATGAAGGTTCCGCCA	1364673	XM_009292014.1
13163225	13163225	si:dkey-108k21.26	si:dkey-108k21.26	-1.4546	-1.80124	-1.12497	0.00369259	0.000218834	0.239035	100332885	chr25:34605352|+	TATTTGCCTTTGGTGGCCTTCTCGG	366673	XM_009298186.1
13009086	13009086	endoplasmic reticulum-golgi intermediate compartment 1	ergic1	-1.45401	-1.54544	-1.13901	0.000121515	4.16619e-05	0.0426599	567774	chr14:15463408|-	CAATCCTGCCGGCTGTTCAGACCGG	105143	NM_001029962.1
12982493	12982493	ATP-binding cassette, sub-family C (CFTR/MRP), member 3	abcc3	-1.45392	-1.54553	-1.38047	0.00981391	0.00443123	0.0198445	323301	chr12:719571|-	TAGTATATAGAGAGGAGCTGCGGCC	1108392	XM_009306375.1
13281298	13281298	nitric oxide synthase trafficking [Source:ZFIN;Acc:ZDB-GENE-070522-2]	nostrin	-1.45389	-1.5679	-1.25786	0.0169473	0.00687225	0.102733	100148449	chr9:49139104|+	GCCTGTGTCGTCCTTTTCAAAGATC	525511	ENSDART00000113855
13303436	13303436	zgc:172341	zgc:172341	-1.45379	-1.12729	-1.36335	0.00943007	0.308648	0.0227656	565385	chr17:6799812|-	GAGTCTGTCGAGTCGAGACCTGCAG	1095541	NM_001287088.1
13025265	13025265	alpha-2-macroglobulin-like	LOC100006895	-1.45369	-1.56225	-1.20429	0.0219733	0.00962661	0.196563	100006895	100/100_Multiple	TTCACAGTGGGACGAGTACTCCATC	43664	XM_001923641.5
13004497	13004497	nucleolar and spindle associated protein 1	nusap1	-1.45351	-1.62852	-1.55576	0.0357745	0.0110731	0.0176325	567446	chr13:33121566|+	TCAAAAAACCTCGTCTAGAAATGCT	889840	NM_001145694.1
13132814	13132814	myosin-7B-like	LOC101882328	-1.45335	-1.49981	-1.47203	0.0898041	0.0698246	0.0811066	101882328	chr23:18798214|-	GCTTCAGTACTTTTTAGCATGTCAT	657259	XM_009296761.1
13144075	13144075	receptor-type tyrosine-protein phosphatase H-like	LOC100535694	-1.45322	-1.2678	-1.14151	0.0431005	0.165945	0.419917	100535694	chr24:7753255|-	ATGCAAAAGCCAAAACCAGTTCCAT	1134765	XM_003201271.3
13200194	13200194	major facilitator superfamily domain containing 10	mfsd10	-1.45297	-1.87251	-1.38486	0.0252916	0.00173922	0.0437602	550360	chr5:65541509|-	GAAGATGCTGCTACTTCCCCACACA	932882	NM_001017667.1
12978217	12978217	mevalonate (diphospho) decarboxylase a	mvda	-1.45245	-1.44252	-1.12309	0.0251212	0.0271636	0.417534	492781	chr18:31090140|-	TATCATCTCCTCAGAGAGGTCAGCT	1242471	NM_001007422.1
13284510	13284510	caspase 8, apoptosis-related cysteine peptidase, like 2	casp8l2	-1.45202	-1.38705	-1.11567	0.0237714	0.0404118	0.437512	557302	chr9:1350333|-	TGATGATCAGGCAGACTCCTCTCCG	1006629	XM_680338.7
12989757	12989757	post-GPI attachment to proteins 3	pgap3	-1.45182	-1.48447	-1.01283	0.000648582	0.000444774	0.858227	100136873	chr12:9412031|+	ACCAAACGACGACCAGTACAACGCA	994672	NM_001114591.1
13283602	13283602	zgc:103510	zgc:103510	-1.45088	-1.53759	-1.60629	0.0151208	0.00739842	0.00440652	494061	no genomic hits	ATGCCTGCTAACGTCACAACTAAAC	260338	NM_001008604.1
13287870	13287870	regulator of chromosome condensation 1	rcc1	-1.45052	-1.47889	-1.73056	0.000430318	0.000307038	2.8759e-05	406457	chr16:34234596|+	AAGCAAGTGTTTGTGCTTTGGGTGC	354431	NM_213178.1
12951773	12951773	si:dkey-222h21.8	si:dkey-222h21.8	-1.45016	-1.40201	1.16952	0.0112039	0.0175703	0.204474	795597	chr1:57529136|-	CAAAACATGCTATAGAAGTGTTGCT	1295800	XM_009295978.1
13286332	13286332	proteasome 26S subunit, non-ATPase 4b	psmd4b	-1.45003	-1.61117	-1.24782	0.00631671	0.00152221	0.060281	550287	chr16:9871362|-	GAAATTTTTTGTCGCTCTACGTGAC	334770	ENSDART00000020654
13168687	13168687	solute carrier family 16, member 6b	slc16a6b	-1.44951	-1.19903	1.45463	0.179945	0.492944	0.176293	561766	chr3:36196911|-	AGACTTATTCCATTTCCCAACATTT	209056	XM_685174.7
13178863	13178863	lectin, galactoside-binding, soluble, 3 binding protein b	lgals3bpb	-1.4488	-1.87603	1.01367	0.00618927	0.000245498	0.896065	405809	chr3:57671433|+	TCTTTGATGCGCACACTAAGCATGA	1209109	NM_212873.1
13201685	13201685	protein FAM111A-like	LOC101886901	-1.44878	-1.8081	-1.03924	0.0473838	0.00571253	0.814118	101886901	chr5:7826197|-	TAATGTAGAACTTGACTAGGTCCGT	905446	XM_005165681.2
13260454	13260454	ras-related protein M-Ras	LOC100536317	-1.44876	-1.42419	-1.20649	0.0142999	0.0177928	0.153163	100536317	chr9:29236750|-	GATTGTCACCAGGAACCGCACTGTT	1213689	XM_005167761.2
13028636	13028636	myelin protein zero-like 3	mpzl3	-1.44865	-1.59769	-1.23214	0.00343618	0.000838997	0.0497295	406448	chrUn_KN150212v1:8278|+	ACCTCGATGGGCGAGTGATGCTGCA	101320	NM_213169.1
13067760	13067760	argonaute RISC catalytic component 3b	ago3b	-1.44851	-1.36516	-1.26923	0.0508131	0.0899299	0.177903	568159	chr19:10742713|-	TCCCTCGCCGAGTCAAAACGTGTGT	269256	NM_001160028.1
13047194	13047194	hydroxyacyl-CoA dehydrogenase/3-ketoacyl-CoA thiolase/enoyl-CoA hydratase (trifunctional protein), alpha subunit b [Source:ZFIN;Acc:ZDB-GENE-041111-204]	hadhab	-1.4483	-1.80438	-1.16658	0.00583088	0.000347596	0.159867	793834	chr17:37280353|-	CAATGTGTGTACTGACAGACAGCAG	777615	ENSDART00000076009
13019288	13019288	vacuole membrane protein 1	vmp1	-1.44758	-1.53577	-1.31793	0.00410816	0.00173972	0.0180273	336789	chr15:17407297|-	CAAGCGGAAATGACTCACGTTCAGC	1341549	XM_005157413.2
13257262	13257262	prostaglandin F2 receptor negative regulator-like	LOC101883373	-1.44717	-1.32419	-1.25263	0.00282615	0.0121766	0.0323264	101883373	chr9:511153|-	TGGAATAAACCCAGGAGACACCCAG	890090	XM_009304396.1
13250571	13250571	uncharacterized LOC101886194	LOC101886194	-1.44702	-3.94483	-2.21694	0.471422	0.0229395	0.142072	101886194	chr8:7809461|-	GGGACAAGCTTTTAACTGGAGACAG	736728	XR_662290.1
13045356	13045356	kinesin family member 20Ba	kif20ba	-1.44701	-1.6509	-1.42234	0.0196189	0.00425491	0.0241612	449979	chr17:23451498|-	GCTGGATCATCCTTTAGCCCTGACT	647953	XM_005158528.2
13158345	13158345	si:dkey-108k21.17	si:dkey-108k21.17	-1.447	-1.42058	1.17527	0.0394675	0.0477836	0.314084	100333134	chr25:34562677|-	TGTACCTTCGGACACGGCGTGTTTG	277750	XM_005170729.2
13013913	13013913	si:dkey-152p16.6	si:dkey-152p16.6	-1.44681	-1.43936	-1.25693	1.66946e-05	1.85172e-05	0.000480641	798430	chr14:11760775|+	GGGCATTATCCATCTCCTATACAAA	214858	NM_001165918.2
13175347	13175347	coronin, actin binding protein, 1A	coro1a	-1.44662	-1.70929	1.10064	0.00123573	0.000104589	0.241298	100002113	chr3:30795615|+	CAATATTTGGTGTGCAAAGGACAGC	607427	NM_201114.1
12990988	12990988	Ran GTPase activating protein 1b	rangap1b	-1.44628	-1.55876	-1.61501	9.25287e-05	2.45667e-05	1.39661e-05	568424	chr12:18886549|+	TTTGCATGCCAAAAAGGATCCAGGA	839623	NM_212989.2
13064523	13064523	signal sequence receptor, gamma	ssr3	-1.44612	-1.19085	-1.1852	0.00093748	0.042395	0.0469694	337190	no genomic hits	CAGAACAACCAGATGGGGATCGCGG	1223388	NM_200053.1
13094487	13094487	bisphosphate nucleotidase 1 [Source:ZFIN;Acc:ZDB-GENE-040718-46]	bpnt1	-1.4456	-1.34187	-1.3181	0.00950826	0.026884	0.0347001	436627	chr20:9141100|-	GAAGGCGTCAAGTACAACAGCGTCC	1155898	ENSDART00000163883
13099477	13099477	toll-like receptor 5a	tlr5a	-1.44468	-1.28163	-1.18734	0.0199419	0.0863351	0.213101	403138	chr20:51668856|-	AAAATCCATTTGCATCAGGTTCCTC	377536	XM_001919017.4
13022418	13022418	nuclear mitotic apparatus protein 1	numa1	-1.44455	-2.34674	-1.56961	0.0169017	0.000115712	0.00617193	572344	chr15:44028366|+	TGTCAAAAGTGGTCCCGCCTTGTTC	609334	XM_009291965.1
13048053	13048053	si:ch211-202f3.3	si:ch211-202f3.3	-1.44428	-1.72843	-1.32848	0.0552236	0.0102639	0.121413	553353	chr17:45594832|-	GGATTTGTGTCAGAGCCCATGCCGC	557177	XM_683551.4
13008448	13008448	glyoxalase domain containing 5 [Source:ZFIN;Acc:ZDB-GENE-050522-174]	glod5	-1.44392	-1.72747	-1.18438	0.0192475	0.00245397	0.215281	553706	chr14:11089369|-	TAGCCTAACTCACCCTGCCGTAATA	715510	ENSDART00000106657
13159363	13159363	inner centromere protein antigens 135/155kDa	incenp	-1.44382	-1.51621	-1.20566	0.00339137	0.00162922	0.0697209	572121	chr25:3546924|-	GGTTTTCTGGGTGCAGACTCGTCAT	780657	XM_009297716.1
13305372	13305372	zgc:110283	zgc:110283	-1.44378	-1.62991	-1.8015	0.0200008	0.00485874	0.00166162	550268	no genomic hits	CTTTGGATAAGCTGCTCGTTCAGGA	1073915	NM_001017605.1
13210309	13210309	aldehyde dehydrogenase 2 family (mitochondrial), tandem duplicate 2 [Source:ZFIN;Acc:ZDB-GENE-030326-5]	aldh2.2	-1.44342	-1.26654	-1.57227	0.00532146	0.0406124	0.00159953	368239	chr5:68824864|+	TTCATTGCAATAACGGTCAGGGAAA	883168	ENSDART00000097249
13147414	13147414	si:dkey-224b4.1 [Source:ZFIN;Acc:ZDB-GENE-091204-112]	si:dkey-224b4.1	-1.44309	-2.53203	1.17747	0.4101	0.0588688	0.708769		chr24:37319165|-	TGAGAGATGAACAGGTAAGGTGACA	1220230	ENSDART00000167475
13246602	13246602	SWI/SNF-related, matrix-associated actin-dependent regulator of chromatin, subfamily a, containing DEAD/H box 1 a	smarcad1a	-1.44292	-1.51224	-1.31303	0.000479836	0.000214501	0.00300242	557875	chr8:29626801|-	TATGTAAAGAATGACGGAGCGGCAC	967181	NM_001020774.2
13280258	13280258	si:dkey-65b12.6	si:dkey-65b12.6	-1.44272	-1.72129	-2.44557	0.00883049	0.000934255	3.0902e-05	569718	100/100_Multiple	TGGCTGTGTGCCTTACAGGTTGTAG	653114	XM_005165405.2
13287764	13287764	si:dkey-65b12.6	si:dkey-65b12.6	-1.44272	-1.72129	-2.44557	0.00883049	0.000934255	3.0902e-05	569718	no genomic hits	ATACAAGATGCAGGGCAAAAGCTGT	30267	XM_009301712.1
13106635	13106635	TBC1 domain family, member 7 [Source:ZFIN;Acc:ZDB-GENE-040426-1747]	tbc1d7	-1.44272	-1.41203	-1.23424	0.00111871	0.00162125	0.0217072	393750	chr20:53019611|+	TGTCATTGGGTTTATTTATCTTCAA	451024	ENSDART00000166534
13283272	13283272	UDP glucuronosyltransferase 5 family, polypeptide B4	ugt5b4	-1.44268	-1.43514	-1.69173	0.0243032	0.0258352	0.00409955	791210	chr1:8948894|+	GAGCCATTACTAGTAGAAGGCATAA	669580	NM_001080692.1
13283752	13283752	UDP glucuronosyltransferase 5 family, polypeptide B4	ugt5b4	-1.44268	-1.43514	-1.69173	0.0243032	0.0258352	0.00409955	791210	chr1:8948894|+	GAGCCATTACTAGTAGAAGGCATAA	669580	NM_001080692.1
13178605	13178605	hemoglobin, alpha embryonic 1	hbae1	-1.44238	-1.53725	-1.40039	0.00376819	0.00147283	0.00596951	30597	chr3:54865854|+	GACATGGCCAGAGCCAGAGCTGAGA	1124451	NM_182940.2
13125398	13125398	toll-like receptor adaptor molecule 1	ticam1	-1.442	-1.34939	1.10968	0.0904751	0.153774	0.599162	403147	chr22:3992762|-	CATATCGGCCAATCGGATCTCAGCA	1303205	NM_001044759.1
13284858	13284858	uncharacterized LOC553495	LOC553495	-1.44172	-1.41222	-1.0759	0.00807509	0.0108181	0.503797	553495	no genomic hits	CCTGCTTAGAGAAATTTTGAGTTGA	963837	XM_009295208.1
12951880	12951880	adhesion G protein-coupled receptor E5b, duplicate 3	adgre5b.3	-1.44121	-1.34995	-1.11127	0.0347847	0.0706459	0.4846	792970	chr1:57839152|+	CATTTTGAAGCCTGCAGCGCAAGTA	228208	XM_009295884.1
13284520	13284520	lysophosphatidic acid receptor 3	lpar3	-1.44107	-1.61644	-1.36885	0.00467919	0.000931445	0.0103317	102216338	chr22:24619455|-	TGTTGTAGAAAAAGGCCATGGGCTG	824927	NM_001285534.1
13283488	13283488	microtubule associated monooxygenase, calponin and LIM domain containing 1	mical1	-1.44107	-2.62151	-1.39838	0.043691	0.000230235	0.0594081	568573	no genomic hits	TGACGGATACTTATGTGATGGATGG	658250	NM_001316730.1
13038602	13038602	si:dkey-56f14.7	si:dkey-56f14.7	-1.44069	-1.38027	-1.24094	0.000376693	0.000846817	0.00847935	100005846	chr16:24730906|+	TCTTGGACTGTTACAAATGTGCTAG	503451	XM_005158149.2
13144540	13144540	proteasome activator subunit 1	psme1	-1.44055	-1.75869	-1.19749	0.025759	0.00289311	0.214284	30648	chr24:12801525|-	CCTGTTTGCAGGAAAATACGCGTGT	60717	NM_131375.2
13157542	13157542	si:ch211-106e7.2	si:ch211-106e7.2	-1.44045	-1.38067	-1.66476	0.0110849	0.0197527	0.00177995	100329241	chr25:28419430|-	TCTTTGCTATCAAGCTAGCTAGTAA	1159917	XM_002666880.4
13244573	13244573	macrophage expressed 1, tandem duplicate 2	mpeg1.2	-1.44019	-1.90415	1.56711	0.0864085	0.00868757	0.0427168	553612	chr8:19325758|-	GATAAAGCCATCAGATTTGCAGAAA	1391225	NM_001020586.1
13288312	13288312	uncharacterized LOC103909493	LOC103909493	-1.43984	-1.62606	-1.03419	0.0711261	0.0241521	0.85268	103909493	chr21:45404207|-	GAATATCCCAAAATTGATCCGCAGC	1131716	XM_009295736.1
13103010	13103010	methylenetetrahydrofolate dehydrogenase (NADP+ dependent) 1-like	mthfd1l	-1.43975	-1.60872	-1.38277	0.114913	0.049905	0.154422	100034522	chr20:26580350|+	TCATGTGCCCCAGCTGTCAGAAAAC	1246462	NM_001242996.1
13201571	13201571	osteoclast stimulating factor 1 [Source:ZFIN;Acc:ZDB-GENE-040625-157]	ostf1	-1.43963	-1.47865	-1.23853	0.0038409	0.00256292	0.0459529	405783	chr5:6182845|+	CGCAAATGAAACAGTGGATCGCTGC	916187	NM_212857.1
13239778	13239778	ADAMTS-like 5	adamtsl5	-1.43899	-1.31916	-1.27389	0.00148237	0.00698026	0.0136734	101886605	chr7:50204814|+	GGTGCTCCACACGATAGCGGTTGCG	1171327	XM_005166491.2
13286410	13286410	si:dkey-208m12.2	si:dkey-208m12.2	-1.4388	-1.03548	-1.0213	0.0729971	0.848195	0.907797	100538282	100/100_Multiple	TATCTGTTTTACTTCACGTTTTCGA	381954	XM_003201099.3
13047269	13047269	transmembrane protein 229B	tmem229b	-1.43847	-1.50446	-1.16044	0.0010771	0.00051242	0.0758099	767735	chr17:37698077|-	CAAGTGAGGTCAGTTTGAGTTTTGC	1237467	NM_001076673.1
13020221	13020221	SUMO1 activating enzyme subunit 1	sae1	-1.43844	-1.76232	-1.52341	0.0123878	0.00104486	0.00587943	415148	chr15:23787399|-	TTAGTGAAACTCGTAAAGGCGCGCA	902306	NM_001002058.1
13036073	13036073	membrane bound O-acyltransferase domain containing 1 [Source:ZFIN;Acc:ZDB-GENE-041114-98]	mboat1	-1.43832	-1.62918	-1.26419	0.089179	0.0317713	0.247552	572841	chr16:6455070|+	CAATGGAGTGCATCCCTAGTGAGGT	197831	ENSDART00000148042
13288024	13288024	biliverdin reductase B	blvrb	-1.43817	-1.53328	-1.74372	0.000220158	7.11862e-05	1.04926e-05	436959	no genomic hits	ACATTGTAACCTGAGGCCACTGCGA	153640	NM_001002686.1
13282742	13282742	calpain, small subunit 1 a	capns1a	-1.43781	-1.42754	-1.25542	0.00405863	0.00453189	0.0373174	550598	no genomic hits	TTATAAATCCCCTGCCATTTCTTGA	195293	NM_001017899.2
13282730	13282730	zgc:110333	zgc:110333	-1.43766	-1.58774	-1.22015	0.0311096	0.010471	0.190369	550497	chr15:42604016|-	CTTGTTTGAGGCCTGGAATGAAAAC	108083	NM_001017799.2
13283282	13283282	zgc:110333	zgc:110333	-1.43766	-1.58774	-1.22015	0.0311096	0.010471	0.190369	550497	chr15:42617572|-	TGTGTACGAGCCAGCCGTGTAAGAC	232260	NM_001017799.2
13284130	13284130	zgc:110333	zgc:110333	-1.43766	-1.58774	-1.22015	0.0311096	0.010471	0.190369	550497	chr15:42617572|-	TGTGTACGAGCCAGCCGTGTAAGAC	232260	NM_001017799.2
12962767	12962767	protocadherin 1 gamma 30	pcdh1g30	-1.43763	-1.23534	-1.73488	0.00951615	0.0839356	0.000881332	554014	no genomic hits	AATACTCTCTATTCGACTCAGATGC	1290407	NM_001024126.1
13172818	13172818	cytochrome P450, family 2, subfamily K, polypeptide 18	cyp2k18	-1.43715	-1.17814	-1.69939	0.0544867	0.338693	0.0110016	393484	chr3:12563539|-	GATTCATCAATGGACACGCTCTGGG	96789	NM_200512.1
13232786	13232786	cytochrome b5 type B [Source:ZFIN;Acc:ZDB-GENE-040426-2614]	cyb5b	-1.43706	-1.37801	-1.86727	0.00295157	0.0058398	8.78497e-05	405812	chr7:67510407|-	ACCATTAGTCACGAGAAATGACCCT	1185103	ENSDART00000172015
13168345	13168345	si:dkey-204f11.64	si:dkey-204f11.64	-1.43697	-1.55099	-1.07522	0.0344289	0.0150865	0.624389	100537752	chr3:34011000|-	CAAAGTTTGCAGTGCCGTCAGGACG	1112508	NM_001288641.1
12945066	12945066	helentron 1 helitron-like transposon replicase/helicase/endonuclease	hel_dr1	-1.43694	-1.42901	-1.47289	0.0358152	0.0380277	0.0274261	386714	chr1:7891241|-	GGCAGAACCTGAGAAGATGAAACTT	775399	XR_662947.1
13147772	13147772	si:ch73-70c5.1	si:ch73-70c5.1	-1.43694	-1.49191	-1.25535	0.0439351	0.0298873	0.172368	553062	chr24:38786065|-	AAGGAGGGCTGGGTATTTCTGAAAT	800414	XM_005170799.2
12986485	12986485	adrenoceptor beta 1	adrb1	-1.4365	-1.03472	-1.60334	0.0159161	0.781392	0.00411827	557194	no genomic hits	ACCCCATGATTAGGTCTGCGCACGC	403180	NM_001128689.1
13036668	13036668	toll-like receptor 21	tlr21	-1.43644	-1.47551	1.31301	0.0185138	0.01329	0.0575534	402884	chr16:11895349|+	GATCAGAACAGTTTGACCCAGGCCA	472156	NM_001199335.1
13296718	13296718	si:ch1073-340i21.3	si:ch1073-340i21.3	-1.43641	-1.60351	-1.03448	0.159901	0.0780437	0.888287	570991	no genomic hits	TCTCCTCCAATAGCATCAGCCAGAT	1282505	NM_001305575.1
12989099	12989099	carbonic anhydrase XV c	ca15c	-1.4363	-1.18535	1.11371	0.037284	0.275185	0.47938	768190	chr12:4301766|+	CATGCATTTCAAATCAGGCTGAGGT	1307337	NM_001077333.1
13304318	13304318	si:ch211-147m6.1 [Source:ZFIN;Acc:ZDB-GENE-131120-57]	si:ch211-147m6.1	-1.43623	-1.42628	-1.35875	0.120441	0.126698	0.179332		no genomic hits	TGACAGTCACGATGACTGTGAGGAG	1361678	ENSDART00000125754
13195208	13195208	si:ch211-186e20.2	si:ch211-186e20.2	-1.436	-1.63459	-1.22972	0.0294186	0.00704618	0.168907	100148906	chr5:28258846|-	GTAGACTTTGAGGTATTCATACTGG	582781	XM_001922172.4
13189462	13189462	uncharacterized LOC794484	LOC794484	-1.43558	-1.44747	-1.11369	0.0184946	0.0166905	0.405619	794484	chr4:26107568|+	CAACTTTTTTGCGTGTAACCCTGAT	352907	NM_001115120.1
13119973	13119973	ubiquitin-like with PHD and ring finger domains 1	uhrf1	-1.4354	-1.69596	-1.13926	0.00919572	0.0010706	0.253382	406350	chr22:3986437|+	TTTTGTTAGAGTTCAGTCCTGCCGC	1068608	NM_213077.1
13280214	13280214	si:dkey-65b12.6	si:dkey-65b12.6	-1.4347	-1.733	-2.38267	0.0126017	0.00123142	5.75222e-05	569718	no genomic hits	ATACAAGATGCAGGGCAAAAGCTGT	30267	XM_009301712.1
13280306	13280306	si:dkey-65b12.6	si:dkey-65b12.6	-1.4347	-1.733	-2.38267	0.0126017	0.00123142	5.75222e-05	569718	chr5:41226899|+	TTTCTGAACAGGACAAGCTGGCACT	1221079	XM_005165405.2
12963984	12963984	si:ch211-266i6.3	si:ch211-266i6.3	-1.43371	-1.70262	-1.43941	0.0234043	0.00330964	0.0223206	568826	chr10:32107068|-	TCAACAGATTTGAGTTCGGCGCGGC	582988	XM_692182.6
12971974	12971974	casein kinase II subunit alpha-like	LOC100535532	-1.43364	-1.48057	-1.12452	0.071501	0.0535365	0.517788	100535532	chr11:2367308|+	TCACCTCAGTGTAAACTCTCGCTCG	511576	XM_009305768.1
12990040	12990040	myoferlin	myof	-1.4329	-1.58364	-1.52671	0.0146121	0.00414685	0.00650023	393849	chr12:10479948|+	GTATCGAGATGCGTGGAAGAACCCA	327186	NM_200875.2
13069680	13069680	KH domain containing, RNA binding, signal transduction associated 1b	khdrbs1b	-1.43286	-1.40135	1.04876	0.06317	0.0777204	0.782601	406516	chr19:30762845|+	GCAACTCAAGCTTTCCCAGGTAACT	735623	ENSDART00000137381
13091405	13091405	si:dkey-97a13.6	si:dkey-97a13.6	-1.43282	-1.55221	-1.14362	0.00236987	0.000688701	0.14135	570654	chr2:42099799|+	AATTTCATTTCTCAAGCTGCCATAG	421996	XM_694159.6
13011553	13011553	translocase of inner mitochondrial membrane 8 homolog A (yeast)	timm8a	-1.43208	-1.44281	-1.26005	5.64079e-05	4.86814e-05	0.00109514	445243	chr14:38538182|-	TATCCTGACCTTCACGTGTCTTGAC	650468	NM_001003637.3
13043006	13043006	tryptophan--tRNA ligase, cytoplasmic-like	LOC101883284	-1.43159	-1.66291	-1.36783	0.0087804	0.00122306	0.0169147	101883284	chrUn_KN150470v1:508|-	TCACCAAAGATCTGCGGAAACGAGT	1334331	XM_005173563.1
12951721	12951721	si:ch211-15j1.1	si:ch211-15j1.1	-1.43148	-1.50572	1.25263	0.109154	0.0737661	0.290506	100148972	chr1:57446826|-	GTGGATAGCTCATTTCAGAAGCAGA	1386028	XM_009295969.1
13163255	13163255	si:dkey-261m9.17	si:dkey-261m9.17	-1.43122	-1.74106	-1.09339	0.0118159	0.00103157	0.442601	100005308	chr25:34642565|+	AACACTCCGCGAGTTTCCTCGTAGA	321142	XM_001339564.5
13242706	13242706	mitochondrial ribosomal protein L40 [Source:ZFIN;Acc:ZDB-GENE-040912-37]	mrpl40	-1.43121	-1.61246	-1.29748	0.0020141	0.000326797	0.0114344	447873	chr8:2471555|-	TGCTCCTTTCAGTGGCCAGTGTGGA	1235826	ENSDART00000063943
13111271	13111271	ADP-ribosylation factor-like 3, like 1 [Source:ZFIN;Acc:ZDB-GENE-040426-1649]	arl3l1	-1.43106	-1.312	-2.47631	0.000987783	0.00503892	1.32545e-06	393666	chr21:33139047|-	GATTTACTTCACACGTTGCCTGTTC	440470	ENSDART00000164695
13049499	13049499	protein tyrosine kinase 2 beta, a	ptk2ba	-1.43105	-1.5152	-1.44098	0.00393642	0.00166501	0.00353583	557258	chr17:5957176|+	TCTGACTCTGGCTTGGTCGACGGCG	732083	XM_005158579.2
13273225	13273225	zinc finger protein 501-like	LOC103911361	-1.43089	-1.00785	-1.24462	0.0843374	0.966769	0.263301	103911361	100/100_Multiple	TAAACCGTCTTGATGTCTAAAACTC	529731	XM_009303001.1
13116994	13116994	ribonucleotide reductase M1 polypeptide [Source:ZFIN;Acc:ZDB-GENE-990415-247]	rrm1	-1.43064	-1.92892	-1.08853	0.0344801	0.00160807	0.563425	30740	chr21:30735406|+	CTGTCAAGCTTGATTATGTAAGAAC	1326383	ENSDART00000012091
13196791	13196791	apolipoprotein A-Ia [Source:ZFIN;Acc:ZDB-GENE-990415-14]	apoa1a	-1.4298	-1.45573	-1.06292	0.0209058	0.016768	0.637664	30355	chr5:37378350|-	TGAGAGGTGCTGCTCTGAATGTTCG	759221	ENSDART00000012050
13210721	13210721	endoplasmic reticulum protein 27-like	LOC100004902	-1.42977	-1.93683	-1.42428	0.0737048	0.00521105	0.0762818	100004902	chrUn_KN150680v1:2422|-	GGATTTATCTGCTCCGTTCACTAGA	796377	XR_224886.2
13068792	13068792	nuclear transport factor 2, like	nutf2l	-1.42975	-1.61775	-1.58429	0.00320665	0.000519373	0.000692387	445204	chr19:21193700|-	GAGAGAATGTGTAGCGAATCAGTTT	512058	NM_001003598.2
13052924	13052924	SH3 and SYLF domain containing 1	sh3yl1	-1.42967	-1.62897	-1.64466	0.0570537	0.0162474	0.0148422	566522	chr17:30588155|+	TACCTGGTGCTTAAAAACATTGCGT	744872	XM_689794.7
13253832	13253832	tubulin, alpha 8 like	tuba8l	-1.42949	-1.48846	-1.39389	0.0145565	0.00861555	0.0203297	337223	chr8:28326388|+	TGTATAAATCACACACACCAGGGCA	1191552	NM_212772.1
13116443	13116443	barrier to autointegration factor 1	banf1	-1.42946	-1.64897	-1.33498	0.00954769	0.00146267	0.0255102	334717	chr21:26677604|+	TGTGTTTCTGTGATGTCGACGACAT	635244	NM_205562.1
13282378	13282378	cyclin-dependent kinase 2 associated protein 2	cdk2ap2	-1.42929	-1.46783	-1.1143	0.00291139	0.00191018	0.236734	494160	no genomic hits	CCACAAGATCCTGGAGGAGTGTGGT	761473	NM_001009898.1
13285300	13285300	glucagon a	gcga	-1.42928	-1.31471	-1.23989	0.0264431	0.0711071	0.140765	494052	chr22:11596132|+	AAAGAAGACTGGCAAAATACTGGAC	768172	NM_001271770.1
13171963	13171963	interferon-induced very large GTPase 1-like	LOC101884509	-1.42859	-1.2617	-1.58829	0.0542696	0.18012	0.0192027	101884509	chr3:4016011|+	CAGCAAGTTTGGTCATCTTATCCAG	74167	XM_009299062.1
13047469	13047469	zgc:174356	zgc:174356	-1.42749	-1.41244	-1.22036	0.0351706	0.0395552	0.194376	100137120	chr17:39294984|-	TCAGTTTCTCTTTCCATGACGACAT	684172	NM_001114717.1
13305298	13305298	zgc:91849	zgc:91849	-1.42719	-1.52962	-1.46807	0.112223	0.065597	0.0902868	572021	no genomic hits	TGTCCGGGATCACGTTAAGTGTTGT	1330155	NM_001002687.1
13167631	13167631	claudin i [Source:ZFIN;Acc:ZDB-GENE-010328-9]	cldni	-1.42691	-1.43523	-1.30131	0.00103965	0.000939029	0.00594199	569084	chr3:30790448|-	TAAAGAGGAAAAGGCCAGACTGGAC	949090	ENSDART00000076850
13210843	13210843	GRB2-related adaptor protein 2b	grap2b	-1.42668	-1.69313	-1.00551	0.00878007	0.000926845	0.958829	393651	chr6:413903|+	TGAGAAGTCGTATTTCCCTGTCGCC	486476	NM_200678.1
13185370	13185370	RNA polymerase II associated protein 3	rpap3	-1.42665	-1.51982	-1.57727	0.000302719	9.82138e-05	5.37866e-05	393173	chr4:958318|-	CATATTTACTGTCCAGAGCGATGGC	549960	NM_200204.2
13039946	13039946	serine/threonine/tyrosine kinase 1	styk1	-1.42633	-1.59601	-1.21349	0.0384326	0.0115633	0.214439	324714	chr16:32014612|+	TGTTTTTCAGCAGCGCAAGTTCCAG	1249518	NM_001305565.1
13215372	13215372	G protein-coupled receptor 84	gpr84	-1.42625	-1.36348	-1.27094	0.0432173	0.0694493	0.143837	100126017	chr6:39116847|-	TTTTTCAGTTAGCACATTTGTGTGT	474211	NM_001105697.1
13194932	13194932	hematopoietic death receptor	hdr	-1.42617	-1.36388	1.06339	0.0182009	0.0323182	0.622404	373093	chr5:26804767|-	TAGATAGCGTACCTCTTGAGTATTT	925837	XM_005171798.2
13287406	13287406	si:dkey-65b12.6	si:dkey-65b12.6	-1.42596	-1.73949	-2.47411	0.00427984	0.000273723	8.08591e-06	569718	100/100_Multiple	TGGCTGTGTGCCTTACAGGTTGTAG	653114	XM_005165405.2
13287810	13287810	si:dkey-65b12.6	si:dkey-65b12.6	-1.42596	-1.73949	-2.47411	0.00427984	0.000273723	8.08591e-06	569718	100/100_Multiple	TGGCTGTGTGCCTTACAGGTTGTAG	653114	XM_005165405.2
13221321	13221321	asparagine-linked glycosylation 6 (alpha-1,3,-glucosyltransferase)	alg6	-1.42503	-1.45785	-1.32488	0.0111456	0.00815566	0.0312669	445327	chr6:32078614|+	AAACAGATCTGGCAACTTGGCCGGA	124753	XM_009302454.1
13299852	13299852	si:dkeyp-89c11.2	si:dkeyp-89c11.2	-1.42497	-1.30235	1.00306	0.0403855	0.105898	0.983715	557184	no genomic hits	AAAATATTCCCAATCGATGTCGTTG	176808	NM_001030110.2
13231584	13231584	cadherin 1, type 1, E-cadherin (epithelial)	cdh1	-1.42488	-1.54597	-1.40577	0.0278483	0.0108662	0.0326392	114424	chr7:52847561|+	CTCTCAGCCGCGAAATTGAGGAAAT	959152	ENSDART00000172179
13115184	13115184	protein phosphatase 1, regulatory subunit 3B	ppp1r3b	-1.42485	-1.85001	-1.47777	0.0186801	0.000918404	0.0118074	327285	chr21:19879898|+	TTTGAACATACCGAATACCGCTGAG	936240	NM_212709.1
13185394	13185394	proline and serine rich 2	proser2	-1.42462	-1.50752	-1.28476	0.0235305	0.0119355	0.0835731	100334512	chr4:1394251|+	CGCTCACAGCTTCGGCTGCGATGGA	280292	XM_002661314.4
12989664	12989664	cytochrome P450, family 26, subfamily A, polypeptide 1	cyp26a1	-1.42454	-1.4964	-1.61782	0.029415	0.0166973	0.00700207	30381	chr12:8917056|+	GATCCATGAGAAAGTAGTGCCCTCG	837153	NM_131146.2
12949149	12949149	mannosyl-oligosaccharide glucosidase	mogs	-1.42427	-1.53291	-1.21198	0.00600871	0.00207282	0.0788477	567913	chr1:40908110|-	ATCTACTGAACATGGTAATCAGCAG	1405217	XM_005160076.2
12921019	12921019	ribosomal protein S6 [Source:ZFIN;Acc:ZDB-GENE-040801-8]	rps6	-1.42426	-1.55939	-1.16806	0.23079	0.141877	0.584521	445028	no genomic hits	TGGTTACACCCCGTGTGGTGCAGCA	147190	NM_001003728.1
12921923	12921923	ribosomal protein S6 [Source:ZFIN;Acc:ZDB-GENE-040801-8]	rps6	-1.42426	-1.55939	-1.16806	0.23079	0.141877	0.584521	445028	chr1:44343868|+	TAAGCTACTGACCAGTCAAAAAGGG	523265	ENSDART00000166418
12939065	12939065	ribosomal protein S6 [Source:ZFIN;Acc:ZDB-GENE-040801-8]	rps6	-1.42426	-1.55939	-1.16806	0.23079	0.141877	0.584521	445028	100/100_Multiple	CAAAAAGGGTCTGCTAGTGTGCCAC	292753	ENSDART00000166418
12939871	12939871	ribosomal protein S6 [Source:ZFIN;Acc:ZDB-GENE-040801-8]	rps6	-1.42426	-1.55939	-1.16806	0.23079	0.141877	0.584521	445028	chr1:44343834|+	CACAGTTACTTTAGGCACCGCAATG	356112	ENSDART00000166418
12978411	12978411	si:ch211-69b7.6	si:ch211-69b7.6	-1.42385	-1.76373	-1.85588	0.0144235	0.00105864	0.000613068	556640	chr11:11918863|+	CAACATTGGTCAGGTTCACTTTGGA	1236061	XM_679489.6
13288360	13288360	Fc receptor, IgE, high affinity I, gamma polypeptide like	fcer1gl	-1.42384	-1.58227	-1.04366	0.00515618	0.00112266	0.657167	100101653	chr2:57509315|+	AGGATCCCGTCCAGAACATAACACA	524101	NM_001100156.1
13092289	13092289	adaptor-related protein complex 1, sigma 3 subunit, b [Source:ZFIN;Acc:ZDB-GENE-040912-62]	ap1s3b	-1.42375	-1.34501	-1.15247	0.021016	0.04298	0.283197	447897	chr2:47733111|+	CAAATTGTGCTCACAAAGCAGCGTT	1192255	ENSDART00000038228
13193208	13193208	si:ch211-255a21.1	si:ch211-255a21.1	-1.42374	-1.49964	-1.08879	0.0260744	0.014126	0.530245	569937	chr5:13049413|-	GCACACACTATTGCTAACGCTGCGT	598037	NM_001126431.1
13214995	13214995	zgc:110788	zgc:110788	-1.42374	-1.83867	-1.59063	0.111723	0.0150963	0.0468372	503601	chr6:36861754|-	GCACGACATCACTGCTCACCTTTAA	794219	NM_001013288.2
13028952	13028952	zgc:112964	zgc:112964	-1.4237	-1.28947	-1.3054	0.0375704	0.111008	0.0972217	503764	chr12:43939014|+	CAGAAAAGGCTTACTCAAATGTGTT	732393	XM_005156420.2
12966643	12966643	SH2 domain containing 4A	sh2d4a	-1.42368	-1.52198	-1.27694	0.0212454	0.00940019	0.0834016	393219	chr10:6988533|+	GGTAAAGAGGTCAGCGTAGTCTGCT	1097185	XM_005156460.2
13201585	13201585	osteoclast stimulating factor 1 [Source:ZFIN;Acc:ZDB-GENE-040625-157]	ostf1	-1.42355	-1.77494	-1.41658	0.00636223	0.000340729	0.00684886	405783	chr5:6164229|+	GAATAAAAGACCCAGCACTCTAGGA	1045211	ENSDART00000168698
13287708	13287708	si:dkey-65b12.6	si:dkey-65b12.6	-1.42312	-1.78725	-2.38697	0.0160478	0.00104776	6.94578e-05	569718	100/100_Multiple	TGGCTGTGTGCCTTACAGGTTGTAG	653114	XM_005165405.2
13004839	13004839	zgc:153911	zgc:153911	-1.42298	-1.0411	1.3544	0.0355213	0.780424	0.0616656	768172	chr13:35848569|+	TAAACATGTCACTTGATACGGAGGC	1186061	NM_001077315.1
12959668	12959668	si:ch1073-110a20.1	si:ch1073-110a20.1	-1.42291	-1.61163	-1.39474	0.077108	0.0252927	0.0921122	100538113	chr1:58363549|+	GGCTTGATCTTCATGAGGAAGGTTT	446439	XM_003197794.3
13284614	13284614	RAB42, member RAS oncogene family	rab42b	-1.42268	-1.48419	-1.15761	0.0456523	0.0293402	0.355077	550378	chr16:35452462|-	TCAGCGTACCATTCCCGCACATTTT	1371538	NM_001017683.2
13282206	13282206	barrier to autointegration factor 1	banf1	-1.42266	-1.6463	-1.38919	0.00178111	0.000190203	0.00269109	334717	chr21:26673202|+	GTTTCTTAGAACATCCATGCAGCAG	1067480	NM_205562.1
13115609	13115609	myosin VB [Source:ZFIN;Acc:ZDB-GENE-031219-7]	myo5b	-1.4222	-1.22776	-1.0958	0.0354431	0.179239	0.530078	567402	chr21:22430722|+	TATTCTCTGTTTCGAGCTCTTGCCG	349644	NM_001161632.2
12969404	12969404	heat shock protein 8 [Source:ZFIN;Acc:ZDB-GENE-990415-92]	hspa8	-1.42209	-1.38436	1.0903	0.00183993	0.00293326	0.294996	573376	chr10:29966342|-	GACCTCAATTTGAGGGACACCACGA	375427	NM_001110403.1
13277308	13277308	glycerophosphodiester phosphodiesterase domain containing 2 [Source:ZFIN;Acc:ZDB-GENE-081107-62]	gdpd2	-1.42171	-1.62782	-1.20494	0.0231707	0.00468542	0.176111	563198	chr14:32880157|+	TATTGACATGCATATCCGCAGCTGT	1311618	XM_009291196.1
13129359	13129359	uncharacterized LOC103910540	LOC103910540	-1.42155	-1.40617	-1.01746	0.0451927	0.0506719	0.909987	103910540	100/100_Multiple	TTAGAATGTTTTTACAAGAAATGCC	344023	XR_660942.1
13189542	13189542	cysteine-rich with EGF-like domains 2	creld2	-1.42117	-1.67561	-1.14437	0.0174904	0.00234119	0.285335	393495	chr4:27092776|+	TCTTCTCTGATAAAGTGGACCTAAC	884420	NM_200523.1
12965361	12965361	GTPase IMAP family member 8-like	LOC100004186	-1.42106	-1.97808	-1.19428	0.139274	0.0128645	0.430902	100004186	chr10:40888773|-	TTTCCTAGCAGGACCACTGTCGTCA	1257574	XM_001343513.4
13149525	13149525	transmembrane 9 superfamily member 1	tm9sf1	-1.421	-1.39203	-1.19043	0.00649385	0.00887504	0.107748	445156	chr24:11750041|+	GAATTCAACGCTCTGTACAAGGCCG	301205	NM_001003550.2
12993429	12993429	uncharacterized LOC100535892	LOC100535892	-1.42094	-1.59595	-1.3312	0.0079478	0.00159828	0.0211783	100535892	chr12:45048864|+	CAAATCAGCTGTGAAAAGATCAGAT	980060	XM_003199653.3
12987138	12987138	si:dkey-21c1.1	si:dkey-21c1.1	-1.42063	-1.27782	-1.66169	0.00154073	0.0111537	0.000138011	100150256	chr12:34751202|+	TTCTGAAGTTACAGCGTCTCCATCT	386025	XM_001922357.5
13117474	13117474	lipase, member Ia	lipia	-1.42058	-1.40796	-1.28358	0.000434108	0.000513982	0.00352616	445105	chr21:34910827|+	CACATGGAATAGGTTTGAAGGTCAC	31619	NM_001003499.1
13212847	13212847	si:dkeyp-80d11.4	si:dkeyp-80d11.4	-1.42015	-2.4844	-5.86751	0.0209057	7.33508e-05	5.10285e-07	101884405	chr4:68979224|+	TATTGCTGTGTTTGGTGACGCTACC	355532	XM_005159290.2
13047513	13047513	si:dkey-229e3.2	si:dkey-229e3.2	-1.41974	-1.41359	-1.14364	0.00204245	0.00219878	0.124199	561960	chr17:39794378|-	CAATTTTCTGCCGACGGTCTGACGT	237490	XM_700969.4
13007629	13007629	dehydrogenase/reductase (SDR family) member 13 like 1	dhrs13l1	-1.41946	-1.34679	-1.2102	0.00894696	0.0194115	0.098629	402945	chr14:4054289|+	TAACACTAGTACTGTATCCATTGGA	488907	NM_205648.1
12951894	12951894	solute carrier family 27 (fatty acid transporter), member 1b	slc27a1b	-1.41946	-1.26215	-1.02803	0.0302194	0.118684	0.840806	553512	chr1:57826352|+	ACTTATTGGGAAATCAGAATGATCG	41740	NM_001077248.1
13248470	13248470	MAK16 homolog (S. cerevisiae)	mak16	-1.4191	-1.17479	1.02959	0.0501137	0.319834	0.852543	192312	chr8:45388768|-	CGACAAAGCTATGGAAAAACAGGAT	1351257	NM_173239.2
13270499	13270499	septin 10	sept10	-1.41909	-1.41576	1.09683	0.015894	0.0163959	0.444316	550129	no genomic hits	CCACACAGAAGGTCAAATTTGCAGA	33289	NM_001017557.1
13198231	13198231	collagen, type IV, alpha 3 (Goodpasture antigen) binding protein a [Source:ZFIN;Acc:ZDB-GENE-080724-10]	col4a3bpa	-1.41899	-1.47472	1.03895	0.00750139	0.0042864	0.708346	796455	chr5:50266579|-	TCAAACTAATGACGACATGCAGCGG	1347922	ENSDART00000149787
13234199	13234199	histone H4	LOC100331412	-1.41898	-1.82882	-1.21717	0.087802	0.0100269	0.306718	100331412	chr7:5943452|+	TGCTCGGTGTATGTAACGGCGTCAC	1338892	XM_002662197.3
13008290	13008290	RELT-like 2	rell2	-1.41896	-1.40978	-1.74678	0.00483033	0.00534753	0.000274682	678542	chr14:9150698|-	GCAGTCCGCTACATATTTAAAGGCA	941342	XM_009307742.1
13301070	13301070	uncharacterized LOC103908656	LOC103908656	-1.41887	-1.0401	1.21532	0.0211247	0.756089	0.149467	103908656	chr1:57942253|-	TGAAGAAGCCTTTCTGACAGTGTGA	651648	XM_009298908.1
13166253	13166253	NADH dehydrogenase (ubiquinone) 1 alpha subcomplex 4, like	ndufa4l	-1.41885	-1.11123	1.10144	0.0567819	0.52135	0.556038	406726	no genomic hits	CCAAGAGAAAGTACAAGAGACATCA	1035228	NM_213417.2
13114729	13114729	unc-5 netrin receptor Da	unc5da	-1.41877	-1.13135	-1.47881	0.0126127	0.291623	0.00719698	566274	chr21:16177991|+	TAAACTCAAAATGACAGCAGACGGG	842360	XM_009295355.1
13235323	13235323	reticulon 3	rtn3	-1.41844	-1.32322	-1.33308	0.00254284	0.0085432	0.00746878	394047	chr7:17501364|-	GTCTTTATTCACATCTCCTGCACCA	447736	XM_009302996.1
13272275	13272275	protein CutA homolog	LOC100535353	-1.41782	-1.66192	-1.09476	0.0304214	0.00509572	0.515292	100535353	chr6:352232|-	CGACGTCACCAATCCACTTCAGATA	1140173	XM_009302081.1
12970787	12970787	proliferating cell nuclear antigen	pcna	-1.41771	-1.75352	1.04596	0.00666473	0.000385301	0.652563	30678	chr10:40900642|-	AATTGGACACCGTTCATCCAGTCAA	149232	NM_131404.2
12972666	12972666	CREB regulated transcription coactivator 1	crtc1	-1.41751	-1.27166	-1.51464	0.00418576	0.0259822	0.00152077	101886240	chr11:6893262|-	TGCAGCTCGCGTGATGCTCAGGTCT	1369512	XM_005172833.2
13076750	13076750	granulin 1	grn1	-1.41748	-1.6554	-1.60055	0.030907	0.00540738	0.00778882	553977	chr19:40600448|+	CACACTAATTCAGCCTGGATGTAAG	1250766	NM_001020802.2
13273364	13273364	olfactomedin like 2A [Source:HGNC Symbol;Acc:HGNC:27270]	OLFML2A (1 to many)	-1.41745	-1.58682	-1.19315	0.00183106	0.000307375	0.0495165	100330530	chr21:8050699|+	TACGCAGCTGCAAGTGTTTCCAATG	1041077	ENSDART00000171027
13144465	13144465	flap structure-specific endonuclease 1 [Source:ZFIN;Acc:ZDB-GENE-031112-11]	fen1	-1.41697	-1.66764	-1.19387	0.00773259	0.00084307	0.110439		chr24:11768378|-	TCACACTTGGACACGACTACAACCG	1006932	ENSDART00000024224
13201455	13201455	angiopoietin like 2 [Source:HGNC Symbol;Acc:HGNC:490]	ANGPTL2 (1 to many)	-1.41696	-1.4238	-1.45439	0.0721314	0.0689929	0.0566669	100536883	100/100_Multiple	TGACTCTAAAAAGCACTCACCTGAG	817135	ENSDART00000170304
13283906	13283906	translocase of inner mitochondrial membrane 8 homolog B (yeast)	timm8b	-1.4165	-1.49231	-2.44589	0.0170859	0.00871375	5.71847e-05	793663	chr5:29489678|-	CAAAGCTGGAGTGAAAATCCGCCAT	620038	NM_001128779.1
13283914	13283914	translocase of inner mitochondrial membrane 8 homolog B (yeast)	timm8b	-1.4165	-1.49231	-2.44589	0.0170859	0.00871375	5.71847e-05	793663	chr5:29489678|-	CAAAGCTGGAGTGAAAATCCGCCAT	620038	NM_001128779.1
12969212	12969212	uncharacterized LOC101882864	LOC101882864	-1.41645	-1.24376	-1.51632	0.0910651	0.26328	0.0507731	101882864	chr10:28497102|+	GCAGAAGTCTTCACAGCTATCCATA	442154	XR_662788.1
13303442	13303442	zgc:172341	zgc:172341	-1.41638	-1.10994	-1.29365	0.0125773	0.365448	0.045376	565385	chr17:6803158|-	TGCACACGGCTGTGGATAAACCCAC	625942	NM_001287088.1
13026786	13026786	kinase suppressor of ras 1b	ksr1b	-1.4163	-1.42336	-1.33513	0.0236007	0.0221969	0.0492329	556779	chr15:31188326|+	TGCCACTGCCTCTGAGAAGGGAGAG	788925	XM_009291770.1
13248697	13248697	KN motif and ankyrin repeat domains 3	kank3	-1.41613	-1.47211	-1.38745	0.040958	0.0268635	0.0512084	558407	chr8:47769636|-	GCTGAAGATTAAAGGAATGCTTGAC	860546	NM_001257149.1
13178491	13178491	DNA (cytosine-5-)-methyltransferase 1	dnmt1	-1.41562	-1.42771	-1.08959	0.00936373	0.00828323	0.425697	30430	chr3:54336767|+	TGTCCATAGAAAGGCCGCAGAAGTG	837378	NM_131189.2
12931423	12931423	ribosomal protein L7-like 1 [Source:ZFIN;Acc:ZDB-GENE-030131-970]	rpl7l1	-1.41528	-1.12129	-1.3139	0.175682	0.637505	0.276541	322251	chr20:36774157|+	GGTCAACTGATGACGCATCGTGAAA	1192340	ENSDART00000153230
12934367	12934367	ribosomal protein L7-like 1 [Source:ZFIN;Acc:ZDB-GENE-030131-970]	rpl7l1	-1.41528	-1.12129	-1.3139	0.175682	0.637505	0.276541	322251	chr20:36774197|+	GTTGGAAATAACATGAAGGCGAGTC	924513	ENSDART00000153230
13169297	13169297	actin related protein 2/3 complex, subunit 1A	arpc1a	-1.41521	-1.65984	-1.21184	0.00117481	9.53706e-05	0.0263263	394243	chr3:40654307|-	GACAGTCGACACGAATTCACTCCGA	1170467	NM_201343.1
13061500	13061500	myelin expression factor 2	myef2	-1.41466	-1.65889	-1.5527	0.00881522	0.00102654	0.0023993	641483	chr18:5552170|+	TCTAACTGGTGGAGTAAAGCGGCTG	602582	NM_001030284.1
13053690	13053690	cysteine-rich protein 1	crip1	-1.41443	-1.27216	-1.41806	0.000630918	0.00552268	0.000601569	541319	chr17:37437928|+	CACACACCCTAGGAACATAAGAGAC	1057776	NM_001159819.3
13200719	13200719	methylenetetrahydrofolate dehydrogenase (NADP+ dependent) 2, methenyltetrahydrofolate cyclohydrolase	mthfd2	-1.41442	-1.34798	-1.50596	0.000213981	0.0005782	6.72009e-05	100004977	chr5:68948758|-	GTCACCTACTAAAACCACACTCAGG	670757	NM_001002181.1
13036424	13036424	grainyhead-like transcription factor 2a	grhl2a	-1.41415	-1.58118	-1.65722	0.0367918	0.0107155	0.00651206	555744	chr16:9916048|+	GAAAGAGATGATACACTGAACTGGT	1329624	NM_001030092.1
13108005	13108005	uncharacterized LOC103909808	LOC103909808	-1.41391	-1.44511	-1.57731	0.0813853	0.0669648	0.0305381	103909808	100/100_Multiple	TGTCAAAGGTATCAGAATATTTGCA	486037	XR_659913.1
13252776	13252776	APEX nuclease (apurinic/apyrimidinic endonuclease) 2 [Source:ZFIN;Acc:ZDB-GENE-040426-835]	apex2	-1.41376	-1.51293	-1.34039	0.115756	0.0679504	0.173936	393115	chr8:22490600|+	GAAAAGAGTCAATGAACTTGCCGCC	545151	ENSDART00000021514
13279520	13279520	wu:fc01d11	wu:fc01d11	-1.41316	-1.20463	-2.30252	0.00127652	0.0311567	2.61726e-06	555390	chr24:32637417|-	CCTGTATTGCAAAAAGAAGTGGCTG	843364	XM_677883.5
13238175	13238175	lysophosphatidylcholine acyltransferase 2	lpcat2	-1.41299	-1.44794	-1.18549	0.00567766	0.00390593	0.102652	553683	chr7:35114863|+	TGAGAAGAACTTTAAGGCCAGGACC	655952	XM_005168979.2
13216474	13216474	peptidyl arginine deiminase, type II	padi2	-1.41296	-1.48971	-1.16618	0.00456783	0.00202177	0.121366	386792	chr6:47845022|-	GATCTCAAGTAACCTGTTTCTTCTG	865960	XM_005172097.2
13080213	13080213	cell division cycle 20 homolog	cdc20	-1.41288	-1.74474	-1.13121	0.0289455	0.00269231	0.37101	406353	chr2:19585276|+	CGTATGAACACCAGTTTAAATGTGC	173002	NM_213080.2
13174742	13174742	si:dkeyp-69e1.8	si:dkeyp-69e1.8	-1.41279	-1.48885	-1.56464	0.11064	0.0727145	0.0486612	100001340	chr3:25939603|-	AGTGTTACCCTAGCTAATTGAATGC	135129	NM_001127520.1
13200609	13200609	vacuolar protein sorting 33A	vps33a	-1.41235	1.02857	1.19649	0.173552	0.905988	0.459946	448942	no genomic hits	GAGTGTCAAACACGGGCAGGATCTG	913901	NM_001099973.1
13097354	13097354	actin related protein 2/3 complex, subunit 5B	arpc5b	-1.41107	-1.61152	-1.14226	0.00740846	0.00114617	0.206461	399482	chr20:34248807|-	GGTGGATTTCTTCACTTCCGCATAG	421379	NM_201509.1
13161574	13161574	G-2 and S-phase expressed 1	gtse1	-1.4109	-1.7791	-1.37582	0.0146841	0.000835751	0.0207505	553652	chr25:19496615|+	AAACGATAAGTCGATCAGCGGCGCC	1037918	NM_001020625.1
13019020	13019020	zgc:92630	zgc:92630	-1.41014	-1.41833	-1.90233	0.00445679	0.00406259	8.20218e-05	436969	chr15:15479898|-	TTAATTTGTTCCACGTTTCTGGCAC	495901	NM_001002696.1
13111107	13111107	zgc:110224	zgc:110224	-1.40979	-1.40869	-1.35428	0.0114191	0.0115465	0.0203763	550335	chr21:30685056|-	CATTCAACGTGACAACACATTGCGT	1023130	NM_001017642.1
13129140	13129140	calpain 2, (m/II) large subunit b [Source:ZFIN;Acc:ZDB-GENE-050522-84]	capn2b	-1.40977	-1.54597	-1.1614	0.0130587	0.00378799	0.203701	563053	chr22:26308252|+	TAAGATACTCCTGGTTCAACAATGC	194270	ENSDART00000077958
12957797	12957797	zgc:136614	zgc:136614	-1.40969	-1.20339	-1.16961	0.0394282	0.221615	0.294565	556341	chr1:46450381|+	AAAGGCAGGGCTATCTATGTTGACC	103884	NM_001083545.1
12990009	12990009	ras-related C3 botulinum toxin substrate 1a (rho family, small GTP binding protein Rac1) [Source:ZFIN;Acc:ZDB-GENE-030131-5415]	rac1a	-1.40891	-1.5226	-1.20647	0.000533471	0.000134915	0.0159357	327204	chr12:10427482|+	GAAAAATAAAGTCTCTAGCATCGGG	881657	ENSDART00000106172
12948667	12948667	UDP-N-acetyl-alpha-D-galactosamine: polypeptide N-acetylgalactosaminyltransferase 7	galnt7	-1.40838	-1.53397	-1.37019	0.0551003	0.0230747	0.0729467	553668	chr1:37423545|-	TTGATAGCATATAAAAGGCCCGTGG	882510	XM_005159986.2
13153463	13153463	uncharacterized LOC100330348	LOC100330348	-1.40837	-1.34599	-1.37025	0.0049775	0.0104115	0.00775137	100330348	chr24:41547702|+	GCAGATCCCTCTTTTGAGCGGTGAG	683196	XM_002666739.4
13176921	13176921	si:dkey-106c17.2	si:dkey-106c17.2	-1.40814	-1.55779	-1.21788	0.000900093	0.000162642	0.0183636	567437	chr3:38771270|+	GCCAAAAAAAAACACGCACCGCTGA	816234	NM_001045132.1
13075354	13075354	si:ch73-25f10.6 [Source:ZFIN;Acc:ZDB-GENE-100922-192]	si:ch73-25f10.6	-1.40782	-1.41471	-1.30245	0.000633922	0.000578395	0.00306218	100536472	chr19:27870004|+	GTACATCATCTCATCCTGGGCTCCA	1394215	ENSDART00000137638
13191770	13191770	si:ch211-106j21.5 [Source:ZFIN;Acc:ZDB-GENE-081103-52]	si:ch211-106j21.5	-1.40761	-1.46696	-1.35184	0.107235	0.0764883	0.148377		chr4:74624931|+	ACTCTTAAATGCTATTGGTGTATGC	1355954	ENSDART00000170738
13143709	13143709	tubulin, beta 6 class V	tubb6	-1.40733	-1.2647	-1.16728	0.0123057	0.0580355	0.183485	550458	chr24:2948565|+	GGCTTGAATATGTACGATCTCCCTC	1285087	NM_001017762.1
13295046	13295046	chitinase, acidic.2	chia.2	-1.40644	-1.25066	-1.0515	0.00414718	0.031601	0.57541	406338	chr11:23770042|+	AACGTGACTGGTGCTCAACAATGAC	80872	NM_213249.1
13111896	13111896	si:ch211-274p24.2	si:ch211-274p24.2	-1.40644	-1.87369	-1.30462	0.0165749	0.00053542	0.0463874	557138	chr21:39247210|-	GCGCGAAAAACTCAGGGTTCTGTCT	821753	XM_005170279.2
13257619	13257619	neurabin-1	LOC571989	-1.40631	-1.33317	-1.3942	0.00167671	0.00448669	0.00195598	571989	chr9:3049777|-	TAAGATTTGGCCTCGCTGTCGGATT	117874	XM_009304434.1
13215417	13215417	keratin 4	krt4	-1.40613	-1.2606	-1.43479	0.0172504	0.0764153	0.0131873	794486	chr6:39311725|-	CATCTATGGTGCTATATTTTAGCCA	1297611	NM_131509.2
12969762	12969762	interleukin 2 receptor, gamma a	il2rga	-1.40594	-1.48259	-1.01597	0.00463926	0.00202649	0.86108	796604	chr10:33600597|+	GGATGCTCTCACTATCACTGCTGGA	675594	NM_001128271.1
12974748	12974748	opsin 1 (cone pigments), long-wave-sensitive, 1	opn1lw1	-1.40583	-1.87328	1.72643	0.165981	0.0228928	0.0403558	30413	no genomic hits	TCAAAGGGATCCTTGGTGTTATTAC	1330405	NM_001313715.1
13301914	13301914	UDP glucuronosyltransferase 2 family, polypeptide A1	ugt2a1	-1.4055	-1.32975	-1.19474	0.0070472	0.0168461	0.0971412	100006320	chr5:69175533|+	CATTGTGTTAGCAGTGAATGATTCT	1259495	NM_001191050.1
13264432	13264432	solute carrier family 9, subfamily A (NHE2, cation proton antiporter 2), member 2	slc9a2	-1.40508	-1.67309	-1.0859	0.0291726	0.00387832	0.538493	562904	chr9:6984694|-	CAATGCAAAAGAAGTCTACGTGTGA	968409	XM_009304473.1
13196487	13196487	creatine kinase, muscle a	ckma	-1.40478	-1.53597	1.2998	0.126169	0.0632173	0.224287	30095	chr5:36232036|+	TATCTGATCCCAAGATGTTACCGAC	1136749	NM_130932.2
13189854	13189854	si:dkey-28i19.1 [Source:ZFIN;Acc:ZDB-GENE-110914-21]	si:dkey-28i19.1	-1.40459	-1.50791	1.03338	0.111461	0.0625561	0.86703		chr4:56775905|+	ATGAAGGTCTGATGAGCGGTTGAAA	1368757	ENSDART00000170777
13085030	13085030	lipid phosphate phosphohydrolase 2-like	LOC563806	-1.40446	-1.36735	-1.29323	0.000164672	0.000288011	0.00103051	563806	chr2:52639256|-	CACAGAAGATCCATCAGCACAATAA	1394739	XM_687169.7
12946889	12946889	non-SMC condensin I complex, subunit G [Source:ZFIN;Acc:ZDB-GENE-041111-282]	ncapg	-1.40434	-1.74176	-1.17819	0.0234351	0.00183839	0.214287	492707	chr1:22868741|-	TCTGTTGAAAAACGACGAAAGCGCC	816760	ENSDART00000133659
13295554	13295554	nuclear mitotic apparatus protein 1	numa1	-1.40399	-1.86163	-1.45054	0.0261567	0.0010718	0.0174951	572344	chr15:44012451|+	CAGTTTCAAGTTGTCCCTGGAGGTT	466075	XM_009291965.1
13065214	13065214	gastrula zinc finger protein XlCGF57.1-like	LOC101886526	-1.40377	1.06446	-1.05037	0.117715	0.755089	0.805904	101886526	100/100_Multiple	TGGGAACAGAGATGACGTTCTCAAG	1108515	XM_005168673.2
13176138	13176138	immunoglobulin heavy joining 1-2 [Source:ZFIN;Acc:ZDB-GENE-040514-51]	ighj1-2	-1.4033	-1.15201	1.3516	0.244193	0.613816	0.296094		chr3:33870874|+	TCCCTCTACCCCAGTAGTCGAAGTA	141341	ENSDART00000151797
13276924	13276924	collagen, type XVII, alpha 1b	col17a1b	-1.40262	-1.41778	-1.18761	0.00372371	0.00311902	0.0740198	568794	chr13:24626048|-	CCAGTGGAAGGAGCTAAATTATTGT	54191	XM_005156931.2
12990213	12990213	pelota homolog (Drosophila)	pelo	-1.40258	-1.44031	-1.2351	0.0156047	0.0108734	0.0926397	394111	chr12:13151052|+	GATACGTCAGCGATGGGAAACCTCA	323527	NM_201136.1
13174881	13174881	si:ch211-157c3.4	si:ch211-157c3.4	-1.40235	-1.56372	-1.28423	0.0322055	0.00906371	0.0918599	561592	chr3:27511540|+	CCAGTTTTAAGGTATTGCACAGACA	868036	NM_001164368.1
13174787	13174787	heme oxygenase 1a	hmox1a	-1.40211	-1.60053	-1.04446	0.0176035	0.00322292	0.711331	791518	chr3:25880694|-	GATTTACAGTGCATATACCTTCCTG	641668	NM_001127516.1
13112711	13112711	si:ch211-25g7.5 [Source:ZFIN;Acc:ZDB-GENE-131121-401]	si:ch211-25g7.5	-1.40196	1.0761	-1.84653	0.00263041	0.378328	5.24751e-05		chr21:45554021|+	GGGTTTGCATGCCACATGTACTGTA	1402525	ENSDART00000161488
12970109	12970109	ovarian tumor suppressor candidate 2	ovca2	-1.40175	-1.32671	-1.45263	0.00831812	0.0194949	0.00489456	553576	chr10:35720401|+	AAGTCTTGATACGTCTGCCTGTGCG	936359	NM_001020555.1
13241996	13241996	mucin 2, oligomeric mucus/gel-forming	muc2	-1.40163	-1.47422	-1.29641	0.00152904	0.000638289	0.00679676	100147849	chr7:72042123|+	GAAGCTGATGTTTGACCCATCTGGG	355362	XM_009303666.1
13020889	13020889	calpain, small subunit 1 b	capns1b	-1.40161	-1.40301	-1.09443	0.00417622	0.0041087	0.320795	560033	chr15:29183311|-	TACCGATGGCGAGTTGTTCTTGACT	320340	NM_001109706.1
13152556	13152556	transmembrane protein 241	tmem241	-1.40156	-1.22468	-1.31036	0.0557828	0.216317	0.111195	101885957	chr24:36349629|+	TCGGAAATGTAAACTTTAAGACAGA	518453	XM_009297608.1
13281942	13281942	cystatin 14a, tandem duplicate 2	cst14a.2	-1.40148	-1.59423	-1.50621	0.000208993	2.10637e-05	5.39733e-05	792225	no genomic hits	CAGCCTTCATCTGGTCGCATATTTT	79679	NM_001103129.1
13283550	13283550	cystatin 14a, tandem duplicate 2	cst14a.2	-1.40148	-1.59423	-1.50621	0.000208993	2.10637e-05	5.39733e-05	792225	no genomic hits	CAGCCTTCATCTGGTCGCATATTTT	79679	NM_001103129.1
12951386	12951386	crumbs homolog 3b [Source:ZFIN;Acc:ZDB-GENE-060610-3]	crb3b	-1.40142	-1.29287	-1.10451	0.00132923	0.00635453	0.193845	724019	chr1:55511120|-	GGAACTCCTGTCACCTGCGACCGGA	763050	ENSDART00000089358
13139889	13139889	carbonic anhydrase 6-like	LOC100006448	-1.4011	-1.22858	-1.16307	0.00424677	0.0425095	0.114948	100006448	chr23:22708499|+	CAATTGCAGTTGTTCCCCTGGGAGA	497336	XM_002666479.3
13004950	13004950	actinin, alpha 1	actn1	-1.40089	-1.53729	-1.29912	0.00258939	0.000577332	0.0101737	560400	chr13:36195475|+	TGTTCATGAAATCTGACTCGCCGTC	1304065	NM_001168286.1
13270016	13270016	solute carrier family 38, member 11	slc38a11	-1.40067	-1.1512	-1.36401	0.0677418	0.40338	0.0876559	550337	no genomic hits	CGAAAGACATTACGGCGACTGCCTG	401014	NM_001017644.1
13183824	13183824	gastrula zinc finger protein XlCGF8.2DB-like	LOC103910826	-1.40023	-1.36448	-1.05009	0.175329	0.207074	0.834488	103910826	100/100_Multiple	CTGTACAGCATCTGCATAAAGGCTG	1402771	XM_009300800.1
13067634	13067634	tyrosine-protein kinase STYK1-like	LOC101886109	-1.40016	-1.48747	-1.666	0.0188617	0.00854075	0.00213804	101886109	chr19:9750744|-	CATGCAAACGTTGTGTTGGTTAAAT	571994	XM_005159488.2
12963502	12963502	coagulation factor IXb	f9b	-1.39977	-1.08405	-1.02753	0.0209209	0.51088	0.822726	678552	chr10:26786131|-	TGCACATCAAAATAACGGGATAAAT	1277250	NM_001040310.1
12951064	12951064	si:ch211-196h16.5	si:ch211-196h16.5	-1.39938	-1.27783	-1.10377	0.0364562	0.104612	0.48214	561595	chr1:54188017|-	CATCTCGATGTCCACGATGATCCAT	1166873	XM_685006.7
13296610	13296610	uncharacterized LOC101884999	LOC101884999	-1.39911	-1.10789	1.60962	0.287305	0.736998	0.144836	101884999	100/100_Multiple	GTTTTGATGGAGACACACCTGAGCT	97665	XR_658529.1
13136681	13136681	enolase 3, (beta, muscle) [Source:ZFIN;Acc:ZDB-GENE-031006-5]	eno3	-1.39895	-1.49179	-1.09696	6.78708e-05	1.91271e-05	0.0718539	378963	chr23:44795571|-	GATCAGCGATTTCATTCAGGAAGCA	445325	ENSDART00000132361
13085337	13085337	RAB11B, member RAS oncogene family, b [Source:ZFIN;Acc:ZDB-GENE-040718-293]	rab11bb	-1.39859	-1.20037	-1.0378	0.0028442	0.0498904	0.651783	436828	no genomic hits	GATAAAAGCACACAATGCGCCACCG	1208428	NM_001002555.1
13113092	13113092	adducin 1 (alpha)	add1	-1.39851	-1.54935	-1.42715	0.136651	0.0628309	0.11745	555511	chr21:2042044|+	AATGGACAGCGACTTGGGAACAGGC	997041	NM_001079958.1
13017060	13017060	glucosidase, alpha; neutral AB	ganab	-1.39829	-1.31392	1.18692	0.031636	0.067137	0.220569	100334730	no genomic hits	GCTGCTGAAATACAGCGACACACAG	946444	XM_009291260.1
13236576	13236576	ribonuclease, RNase K a	rnaseka	-1.39827	-1.503	-1.22454	0.0014841	0.00042985	0.0212268	751692	chr7:25776858|+	TTGTGAAAACAGGACCATGTCGATT	916373	NM_001045405.2
13134399	13134399	ATPase, H+ transporting, lysosomal accessory protein 1b	atp6ap1b	-1.39813	-1.54646	-1.24219	0.000977676	0.000172638	0.011286	195824	chr23:26152966|-	TTAAGAGACTACAACGCCGCATTCC	670455	NM_173265.1
13051169	13051169	cytochrome P450, family 26, subfamily C, polypeptide 1	cyp26c1	-1.39813	-1.22552	-2.01823	0.0539806	0.208035	0.0014847	554036	chr17:19505265|+	AATTGGTACCGTCTGCATCCTTGGA	146822	NM_001029951.2
13209048	13209048	neutrophil cytosolic factor 1	ncf1	-1.39812	-1.18211	-1.22215	0.00625289	0.103806	0.0589392	378966	chr5:60748202|+	CAGGTTCTGGGCTAAACAGGAGTCA	104080	NM_001030071.2
13282770	13282770	ADP-ribosylation factor 4b	arf4b	-1.39795	-1.15828	1.17771	0.231563	0.585735	0.544948	550402	chrUn_KN150088v1:22178|-	GATTGCCTGATATGCTTTTGTATTA	1357294	NM_001017707.1
13056830	13056830	coactosin-like F-actin binding protein 1 [Source:ZFIN;Acc:ZDB-GENE-030131-8325]	cotl1	-1.39756	-1.40794	-1.2553	0.00194349	0.00170467	0.0153009	336381	chr18:13235361|-	TAGTGATATTCGTCTGTCAGGTTGC	282820	ENSDART00000032151
13034947	13034947	hepcidin antimicrobial peptide	hamp	-1.39741	-1.04369	-1.46474	0.07614	0.801301	0.0487409	402837	chr16:50694016|-	TCTGCTCGGCTCTGATATTTATAGT	790772	NM_001289794.1
13276424	13276424	aspartoacylase (aminocyclase) 3, tandem duplicate 2	acy3.2	-1.39733	-1.20775	1.13508	0.00141513	0.02753	0.108701	436619	chr1:51863067|+	AGACATTCTTCAGCGACCACTTAGA	1252378	ENSDART00000136469
13236738	13236738	phospholipid scramblase 3b	plscr3b	-1.39713	-1.46665	1.0688	0.00417092	0.00190874	0.453339	405802	chr7:26310479|-	GCCTAATAGGCAAAACGAGTAGTAA	114367	XM_009303042.1
13162691	13162691	zgc:172145	zgc:172145	-1.39709	-1.41634	-1.1936	0.0120236	0.00987078	0.125553	559095	chr25:30848964|+	GGTCTCAATTGTCAGCCCCTTTAAG	575429	NM_001126392.1
13302074	13302074	uncharacterized protein DDB_G0271670-like	LOC100330805	-1.39693	-1.37772	1.26335	0.122207	0.136179	0.261322	100330805	chr6:60017246|-	AAGCTGGACTGAGCATTTGGTGACA	1118057	XM_002662576.3
13132514	13132514	si:dkey-147f3.4 [Source:ZFIN;Acc:ZDB-GENE-061009-29]	si:dkey-147f3.4	-1.39687	-4.18675	-18.0644	0.515962	0.0195484	0.000368379	553461	chr23:17002191|-	TCCCCCTGTGCGTGCTTTCAGTGGG	642234	NM_001159639.1
13190404	13190404	gastrula zinc finger protein XlCGF8.2DB-like	LOC103910626	-1.39631	1.16955	-1.09413	0.0264527	0.238509	0.485287	103910626	chr4:41230760|+	GGTTTCTCAAACTGCTGTTTCTCAC	1157674	XM_009300624.1
13286034	13286034	mitochondrial ribosomal protein L44	mrpl44	-1.39586	-1.3685	-1.55168	7.11147e-05	0.000109429	9.54736e-06	571210	chr15:35366385|+	TGCAAAGGCAAAACGGCACGACTCA	843909	NM_001030260.2
13119614	13119614	zinc finger protein 239-like	LOC101882235	-1.39581	-1.13662	-1.19334	0.158893	0.567279	0.434111	101882235	chr22:1331839|-	TCCTGTCATGATCAAGTTTCTCCTC	1159406	XM_005161547.2
13110861	13110861	phosphorylase, glycogen, muscle A	pygma	-1.39574	-1.32213	1.08331	0.0054936	0.0135085	0.392451	553655	chr21:28408408|-	TTTGGACATGGTGACAGCAGACTCG	84052	NM_001020628.1
13189754	13189754	si:rp71-7l19.2	si:rp71-7l19.2	-1.39568	1.10724	1.04017	0.256368	0.718464	0.888755	100034459	chr4:69236980|+	GAAACTCAATCATTTTGCTCTCAAG	1304267	ENSDART00000169664
12993562	12993562	zgc:153932	zgc:153932	-1.39565	-2.3858	1.26701	0.477282	0.0877172	0.610983	100009638	chr12:45992315|+	AATGTTACTATAGCAGGTAAACCCA	1290281	XM_009306950.1
13134419	13134419	protein tyrosine phosphatase, non-receptor type 22	ptpn22	-1.39535	-1.61431	-1.204	0.0161892	0.00240379	0.129254	565606	chr23:26216176|-	GAAAGGAGCCCATCTTTCACTTTCT	225016	NM_001099420.1
13282492	13282492	diaphanous-related formin 3	diaph3	-1.39519	-1.424	-1.2333	0.000196783	0.000130501	0.0036041	445230	chr11:31417916|-	CATATCTTGGTTGGCGGTAGTTGTC	563132	NM_001003624.1
13015205	13015205	protocadherin 11	pcdh11	-1.39471	-1.58714	1.1591	0.0609734	0.0164266	0.361893	100333121	chr14:26975964|+	TAAGACATCTGATACCTCCGCAGGA	1329458	XM_009291072.1
13090814	13090814	si:ch211-284o19.8	si:ch211-284o19.8	-1.39453	-1.57725	-1.26427	0.0662248	0.0195036	0.172263	100007937	chr2:37868865|+	GATAACGTAAGTGCATGTTTACCAA	869295	XM_005171340.2
13163242	13163242	si:dkey-261m9.9	si:dkey-261m9.9	-1.39447	-1.75127	-1.13375	0.0213589	0.00134026	0.312739	326888	chr25:34632159|+	TTCAGAGCGTAGACAACATCCATTG	1068917	XR_223156.2
13074397	13074397	nuclear factor, erythroid 2-like 3	nfe2l3	-1.39438	-1.67695	-1.64491	0.00404564	0.000261274	0.000337259	406512	chr19:18680782|+	AAGAGCCAGATTTAGAACATTCCCA	372897	NM_213231.1
13099156	13099156	hydroxyacyl-CoA dehydrogenase/3-ketoacyl-CoA thiolase/enoyl-CoA hydratase (trifunctional protein), alpha subunit a	hadhaa	-1.39415	-1.88645	-1.01988	0.00709439	0.000130271	0.836902	553401	100/100_Multiple	GAAACTAGATTTCACGCCAGTGCAG	1318080	NM_001105276.1
13049611	13049611	centromere protein O	cenpo	-1.39414	-1.12182	-1.27033	0.0621067	0.474911	0.157267	100126022	chr17:6370861|+	TCAACGAAAAGTAGCAGCAAAGGGT	831436	XM_005158563.1
13242274	13242274	zgc:163061	zgc:163061	-1.39412	-1.77034	1.20749	0.0103736	0.000441218	0.0954227	100037379	chr7:73631106|+	CTGGAACGGCAGCTTGCGGATCAAC	1265502	XM_009303677.1
13168792	13168792	si:dkeyp-72e1.7	si:dkeyp-72e1.7	-1.39387	-1.61664	-1.32619	0.00385267	0.000399811	0.00914681	563178	chr3:36470977|+	GGCAAGTGCTCAAATCCTACATTAA	1156952	XM_686547.7
13000793	13000793	wu:fj16a03	wu:fj16a03	-1.39376	-1.77401	-1.33223	0.03276	0.00213999	0.0565887	335475	chr13:2779524|-	CATTGGCATAGAAACCTTTATTTTG	828616	NM_001308554.1
13222849	13222849	HemK methyltransferase family member 1	hemk1	-1.39375	-1.39887	-1.03934	0.00237828	0.00222972	0.625148	560620	chr6:41512772|+	GGCAATGGGCCAGCTGTTTCGCAGA	229723	NM_001114419.1
13281128	13281128	caspase 8, apoptosis-related cysteine peptidase, like 2	casp8l2	-1.39323	-1.34654	-1.07902	0.046239	0.0674636	0.603696	557302	chr9:1350333|-	TGATGATCAGGCAGACTCCTCTCCG	1006629	XM_680338.7
12977790	12977790	kelch-like family member 26 [Source:ZFIN;Acc:ZDB-GENE-030131-5975]	klhl26	-1.39305	-1.39631	-1.11955	0.0552932	0.0539447	0.467022	558035	100/100_Multiple	GCTTGAAAGTTCACGAGCGGGTGGT	468620	ENSDART00000075998
13149233	13149233	glial cells missing homolog 2 (Drosophila)	gcm2	-1.39293	-1.76905	-1.15251	0.0328995	0.00219325	0.30224	449615	chr24:8687728|+	TACTTGACGACAGACGGCTTTGGAC	1011347	NM_001005603.1
13227926	13227926	kelch repeat-containing protein	krcp	-1.39271	-1.47405	1.19606	0.0253573	0.0123823	0.176571	323406	chr7:24615165|+	TTGTGTTTGGCGGATGGGACACCCC	118061	NM_001012366.1
13046282	13046282	zgc:91908 [Source:ZFIN;Acc:ZDB-GENE-040704-17]	TMEM30B	-1.39198	-1.52239	-1.08421	0.0271051	0.00895283	0.527888	431726	chr17:28085528|-	TGCTCCTCCTATTTCACATACGTCA	1288141	ENSDART00000131638
13119582	13119582	uncharacterized LOC103909501	LOC103909501	-1.39173	-1.62382	-1.41637	0.128355	0.0376898	0.111941	103909501	chr22:1244835|-	TACACACACGCTCCGATTAATTCTC	748424	XR_659452.1
13229906	13229906	protein tyrosine phosphatase, mitochondrial 1 [Source:ZFIN;Acc:ZDB-GENE-070112-272]	ptpmt1	-1.39147	-1.33514	-1.30298	0.0387308	0.062714	0.0832412	567019	chr7:38306615|-	TGCTACAGATCCTCTACATTGCCCT	703232	ENSDART00000074458
13275865	13275865	calpain 7	capn7	-1.39142	-1.25741	1.53781	0.206907	0.368838	0.111373	556792	chr16:36187741|+	CAAGAGCTGTACAATCCATGGTCGA	1151063	NM_001135108.2
13225025	13225025	slc12a10.3 solute carrier family 12 (sodium/potassium/chloride transporters), member 10, tandem duplicate 3	slc12a10.3	-1.3914	-1.48426	-1.01753	0.0327373	0.0150754	0.895449	562763	no genomic hits	CAGTGGTGAGAATCTGGAAGTAGTT	1304089	NM_001135131.1
13304596	13304596	topoisomerase (DNA) II alpha	top2a	-1.39137	-1.94878	-1.19356	0.0176223	0.000316948	0.14916	323733	chr12:10684448|-	TATTACTGCCCACAAAATTCTGAGC	160697	NM_001310015.1
13019355	13019355	uncharacterized LOC101884714	LOC101884714	-1.39125	-1.28316	1.16121	0.0355932	0.0931406	0.286308	101884714	chr15:17815281|+	TTGCATAAGATGCAAAAACGTTAGA	1202731	XR_222251.2
13211924	13211924	prostaglandin E receptor 1a (subtype EP1)	ptger1a	-1.39121	-1.458	-1.14805	0.00234894	0.00105018	0.104389	559315	chr6:8163962|+	GGTGTTTATATGCTGCAGGGCTCCC	1297064	NM_001166330.1
13032192	13032192	erythrocyte membrane protein band 4.1 like 4B	epb41l4b	-1.39114	-1.16799	-1.01559	0.032397	0.258773	0.906571	100332627	chr16:26761033|-	CCAAGGATCCTGTGCAATTGGAATG	765754	XM_002664903.4
12991952	12991952	pyruvate dehydrogenase kinase, isozyme 2a	pdk2a	-1.391	-1.16083	-1.30387	0.0502012	0.328347	0.101172	794083	chr12:28445306|+	TTTACAGTGTGGAAACACATCGGTT	624275	XM_001332558.5
12988489	12988489	alpha-actinin-2-like	LOC100538165	-1.39098	-1.55121	-1.03608	1.17615e-05	1.36246e-06	0.333991	100538165	100/100_Multiple	CGATGGTGGTCAGAAGAGACTCCCA	1241329	XM_009300718.1
13304422	13304422	exportin 1 (CRM1 homolog, yeast) a	xpo1a	-1.39089	-1.5715	-1.57588	0.0595225	0.0169103	0.0164411	558395	chr1:53026844|+	GTAGCCCTGATTGTTACCCGCCGTG	1324013	XM_009294702.1
13182286	13182286	si:dkey-21o22.2	si:dkey-21o22.2	-1.39083	-1.50907	-1.51893	0.0183292	0.00618389	0.00568708	556964	chr4:19138997|-	ACCCAATTTTCTGTGAGTTTCGAAG	339321	XM_009300327.1
12922269	12922269	si:ch73-223f5.1 [Source:ZFIN;Acc:ZDB-GENE-160113-94]	si:ch73-223f5.1	-1.39043	-1.10286	-2.00857	0.316716	0.759203	0.0537529	101882678	chr19:17929425|-	TAAAGGCTATCTGCTCTTTCTGGGA	1262503	ENSDART00000172955
12939043	12939043	si:ch73-223f5.1 [Source:ZFIN;Acc:ZDB-GENE-160113-94]	si:ch73-223f5.1	-1.39043	-1.10286	-2.00857	0.316716	0.759203	0.0537529	101882678	chr19:17929425|-	TAAAGGCTATCTGCTCTTTCTGGGA	1262503	ENSDART00000172955
12939849	12939849	si:ch73-223f5.1 [Source:ZFIN;Acc:ZDB-GENE-160113-94]	si:ch73-223f5.1	-1.39043	-1.10286	-2.00857	0.316716	0.759203	0.0537529	101882678	chr19:17929425|-	TAAAGGCTATCTGCTCTTTCTGGGA	1262503	ENSDART00000172955
13154350	13154350	cadherin-related family member 5b	cdhr5b	-1.39025	-1.28658	-1.14002	0.0343311	0.0872655	0.340708	101886483	chr25:4650798|-	AAATCACCTGCTTTACCCAGCTGTC	744624	XM_009297735.1
13190444	13190444	si:dkey-8o9.1 [Source:ZFIN;Acc:ZDB-GENE-081103-40]	si:dkey-8o9.1	-1.39025	-1.06524	-1.15309	0.0576319	0.682132	0.366302		chr4:51168760|-	AAATTTATTGATTCAGTCATAGACC	591158	ENSDART00000172202
13038613	13038613	zgc:174637	zgc:174637	-1.3902	-1.42317	-1.22876	0.00616939	0.00424895	0.050109	568655	chr16:24742351|+	TATAACCGTTTGGATGACAACCCAG	459943	NM_001105122.2
13245097	13245097	elastase 2 like	ela2l	-1.39014	-1.41666	-1.67478	0.0395045	0.0317176	0.00490223	334304	chr8:21337017|-	AACATGGCCAGCTATTAAACTTCAA	743976	NM_199886.1
13243753	13243753	endonuclease G	endog	-1.38989	-1.62739	-1.42601	0.0205187	0.00276276	0.0145742	100002293	chr8:12080412|-	CATGTGAGTTTGTCCTACCGGCTAA	547369	NM_001024214.1
13283994	13283994	zgc:194879	zgc:194879	-1.3898	-1.35651	-1.02368	0.0770007	0.0970001	0.888879	100170782	chr25:34357351|-	AAAAAAGCGGAGACGTGGCCTCTGG	258972	XM_009298166.1
13110763	13110763	complement factor B	cfb	-1.38963	-1.13024	-1.02843	0.03257	0.365002	0.831458	30604	chr21:27379636|-	ACTCCATGCTGGTCATTACAAGACT	542010	NM_131338.2
13195361	13195361	F11 receptor, tandem duplicate 1 [Source:ZFIN;Acc:ZDB-GENE-030131-2416]	f11r.1	-1.38953	-1.57423	-1.27317	0.0234337	0.00485573	0.0744145	323696	chr5:29231098|-	TAAGAAGGAAGGCTGAAACTAACGC	954631	ENSDART00000109660
13158331	13158331	si:dkey-108k21.12	si:dkey-108k21.12	-1.38903	-1.58894	-1.32975	0.0295183	0.00581932	0.0510046	100333562	chr25:34551700|-	TTGCGATGACGCTTGGCGCCTCCTT	736532	XM_005170731.2
13251788	13251788	polymerase (DNA directed), alpha 2	pola2	-1.389	-1.66599	1.00155	0.0194801	0.00193452	0.989403	322059	chr8:17139254|+	TTTGGCTGAATGAGTAACCGTCCGT	1349085	NM_199581.2
13063414	13063414	kinesin family member 23	kif23	-1.38887	-1.83659	-1.29765	0.0860835	0.00677008	0.159242	30627	chr18:20447509|+	TTTTTCATGGCAACACCCCGGTAGA	123821	NM_131355.1
13051878	13051878	Fas cell surface death receptor	fas	-1.38857	-1.67286	-1.05306	0.0513216	0.00710318	0.727769	768248	chr17:23599947|+	GATGAAGCCTCGACAATGTTCCGGA	291303	XM_685355.5
13004591	13004591	sorting nexin 5	snx5	-1.38857	-1.42856	-1.07895	0.00132503	0.00078853	0.297118	406797	chr13:33536661|+	TAGTACGCATCAGCTTTCCAGTGTG	1253257	NM_214769.1
12951793	12951793	si:dkey-222h21.6	si:dkey-222h21.6	-1.38835	-1.33192	1.09784	0.184564	0.24032	0.690389	100332341	chr1:57555266|-	GATGATACCCCATGGACTGATCACT	166533	XM_009295987.1
12986242	12986242	nuclear factor, erythroid 2-like 1b	nfe2l1b	-1.38824	-1.59322	-1.04868	0.0469262	0.0103561	0.742574	558772	chr12:28749442|-	GCAGAAGAGGGAAAAAAGCTTACTA	41925	XM_005156246.2
13049095	13049095	Rho GTPase activating protein 11A	arhgap11a	-1.3878	-1.53161	-1.22898	0.0203139	0.00558674	0.106921	406608	chr17:93691|+	CATTCTCACAGGTCGATGGGCTTCA	524049	NM_001193539.1
13241639	13241639	adaptor-related protein complex 1, gamma 1 subunit [Source:ZFIN;Acc:ZDB-GENE-030131-3187]	ap1g1	-1.38766	-1.30312	-1.83489	0.0337272	0.0725	0.00146364	324466	chr7:68997913|+	CCTTTTACAGCTCCAATAGTGTCGA	1248078	ENSDART00000172164
13016587	13016587	zgc:101583 [Source:ZFIN;Acc:ZDB-GENE-041212-75]	zgc:101583	-1.38762	-1.41909	-1.3446	0.00730121	0.00513628	0.0121276	494104	chr10:39171599|+	AATATTATGGCTCATATAAGTTTGC	133906	XM_009291112.1
13058063	13058063	tetratricopeptide repeat domain 23	ttc23	-1.38761	1.02151	1.43471	0.0386115	0.876415	0.0261058	558875	chr18:20836488|-	TAATGGCGAAGGCAAATGACACTGA	1032407	XM_005159155.2
13032562	13032562	S100 calcium binding protein V1	s100v1	-1.38753	-1.4015	-1.38464	0.0233127	0.0204388	0.0239615	100144627	chr16:28819875|-	GCTGGTTTCAAGTCCCGTGCGGAAA	1140026	XM_001922779.5
13033183	13033183	rhomboid, veinlet-like 2 (Drosophila)	rhbdl2	-1.38743	-1.76384	-1.16842	0.0351568	0.00232457	0.2632	792002	chr16:33189492|-	TCGGAACCGCCAAAGTTTTGCAGAC	294878	XM_005158370.2
13179476	13179476	RNA polymerase II associated protein 3	rpap3	-1.38729	-1.62032	-1.68444	0.000553761	3.80826e-05	2.16935e-05	393173	chr4:957304|-	TCTTGAGTCTGTAGAAGCAGGTGGC	515195	NM_200204.2
12953322	12953322	fibrinogen alpha chain	fga	-1.38707	-1.3391	-1.83869	0.0525653	0.0769385	0.00286538	378986	chr1:9382171|+	GATCTTCATTCTCACCACTTTGAGG	727305	NM_001194989.1
13165168	13165168	tetraspanin 35 [Source:ZFIN;Acc:ZDB-GENE-040426-1362]	tspan35	-1.38702	-1.3836	-1.174	0.00407598	0.00425106	0.0869539	393380	chr3:14461535|-	TGTTTTACTACAGAGAGGAGGATGC	671370	ENSDART00000140577
12994778	12994778	phospholipase A2, group XIIB	pla2g12b	-1.38701	-1.25247	-1.07411	0.0059272	0.0338964	0.440533	406739	chr13:4543183|-	TATTACAGTACAGTCCAGGGAGACC	941957	NM_213430.1
13207892	13207892	small nuclear RNA activating complex, polypeptide 4	snapc4	-1.38692	-1.20172	-1.16971	0.0216544	0.148676	0.209914	561241	chr5:50528139|+	CAATCCATGGGATGACAGCTTTTTG	1363243	NM_001258410.1
12927881	12927881	meningioma expressed antigen 5 (hyaluronidase) like	mgea5l	-1.38577	-1.4419	-1.80256	0.213082	0.167612	0.0403589	571547	chr11:44709360|+	AGGAGGTCTGTCAGGAGAATTCCAG	288449	XM_009306329.1
13276394	13276394	aspartoacylase (aminocyclase) 3, tandem duplicate 2 [Source:ZFIN;Acc:ZDB-GENE-040718-37]	acy3.2	-1.38535	-1.30208	1.07733	0.00288935	0.00904928	0.362394	436619	chr1:51859360|+	GACGACAGTTTATAATCGCGCTGAT	344688	ENSDART00000131407
13079458	13079458	finTRIM family, member 1	ftr01	-1.38528	-1.03544	-1.27415	0.0885837	0.8411	0.187575	565787	chr2:11886867|-	CAAGACATTCTTACACAACACAGGT	393953	XM_689057.6
13251615	13251615	tetratricopeptide repeat domain 39A	ttc39a	-1.38527	-1.48535	-1.45251	0.0108869	0.00392646	0.00540375	100320357	chr8:16435176|+	TAAGCTCGGTTTGGGTCATGTACTC	450104	XM_005166920.2
13149719	13149719	XK, Kell blood group complex subunit-related family, member 9	xkr9	-1.38507	-1.19021	-1.30634	0.0167817	0.146141	0.0386956	678537	chr24:14058111|+	CTGCTATCCTTTCAGACGGAGGGAC	440176	NM_001012259.1
13237983	13237983	wu:fb50h02	wu:fb50h02	-1.3849	-1.3977	-1.47257	0.0337581	0.0301708	0.0160618	560439	chr7:33985613|+	GAACCACTTGAGCATACAGTAGGCC	587420	XM_700626.7
13067128	13067128	S100 calcium binding protein U [Source:ZFIN;Acc:ZDB-GENE-030131-3121]	s100u	-1.38487	-1.62451	-1.31187	0.0671614	0.0135101	0.115609	563060	chr19:7656217|-	CACGAGAATGTCGTTTCACAGCAGA	284530	ENSDART00000051528
13076862	13076862	chromatin accessibility complex 1 [Source:ZFIN;Acc:ZDB-GENE-050227-18]	chrac1	-1.38474	-1.51936	-1.22781	0.0240002	0.0072969	0.117967	503606	chr19:41930817|+	TCCTCAGCAGTGACGTGGTTAAAAA	1016615	ENSDART00000062080
12985234	12985234	ST6 (alpha-N-acetyl-neuraminyl-2,3-beta-galactosyl-1,3)-N-acetylgalactosaminide alpha-2,6-sialyltransferase 1, tandem duplicate 2	st6galnac1.2	-1.38472	-1.14636	-1.09755	0.00904776	0.188817	0.356324	799868	chr12:20569489|-	GTCGTCCACCACGTAAACACTGCTA	172745	NM_001082934.1
13077283	13077283	lysosomal-associated protein transmembrane 5	LOC100151049	-1.38407	-1.62293	-1.02991	0.0481677	0.00842873	0.837977	100151049	chr19:43713931|+	GCATTTAAACCTGCATGCCTGTGCT	891406	NM_001162527.4
12977682	12977682	vessel-specific 1	vsg1	-1.3839	-1.56177	-1.25622	0.0191065	0.00386625	0.0739956	570276	chr11:6046562|+	TAAGACCAGCAGATACATGAAATGT	1261823	NM_001030244.3
13144769	13144769	peptidase inhibitor 15a	pi15a	-1.38376	-1.40736	-1.3523	0.00362269	0.00271065	0.00543077	561978	chr24:14657430|-	GATTCTCCGTGAACTCGAGCACTCG	617750	NM_001159977.1
13276304	13276304	UDP glucuronosyltransferase 5 family, polypeptide B4	ugt5b4	-1.3837	-1.40303	-1.42695	0.00747485	0.00600012	0.00460973	791210	no genomic hits	GCATTCAAACCAGAGATGGGAAATA	168946	NM_001080692.1
13281346	13281346	UDP glucuronosyltransferase 5 family, polypeptide B4	ugt5b4	-1.3837	-1.40303	-1.42695	0.00747485	0.00600012	0.00460973	791210	no genomic hits	GCATTCAAACCAGAGATGGGAAATA	168946	NM_001080692.1
13281810	13281810	UDP glucuronosyltransferase 5 family, polypeptide B4	ugt5b4	-1.3837	-1.40303	-1.42695	0.00747485	0.00600012	0.00460973	791210	no genomic hits	GCATTCAAACCAGAGATGGGAAATA	168946	NM_001080692.1
13285468	13285468	UDP glucuronosyltransferase 5 family, polypeptide B4	ugt5b4	-1.3837	-1.40303	-1.42695	0.00747485	0.00600012	0.00460973	791210	no genomic hits	GCATTCAAACCAGAGATGGGAAATA	168946	NM_001080692.1
13049554	13049554	zgc:175176	zgc:175176	-1.38334	-1.18795	1.24793	0.0199575	0.162601	0.0833191	797890	chr17:6174781|+	TCTCGACAGCTTTCATTGGGACAAT	363795	NM_001114460.1
13102721	13102721	cytochrome P450, family 2, subfamily N, polypeptide 13	cyp2n13	-1.38333	-1.22552	1.03766	0.0254273	0.124201	0.762841	492484	chr20:25616266|+	CAGTAGTGTCATGTTAGATACATAT	509139	NM_001007356.1
13031730	13031730	apolipoprotein A-IV b, tandem duplicate 2 [Source:ZFIN;Acc:ZDB-GENE-030131-3143]	apoa4b.2	-1.38331	-1.41649	1.11458	0.00176003	0.00114373	0.1628	570354	no genomic hits	AGCCGCTAGTCTGTGCTGCTTAGCT	783769	NM_001128758.1
13233259	13233259	proteasome 26S subunit, non-ATPase 9	psmd9	-1.38318	-1.255	-1.17014	0.000184752	0.00184217	0.0134608	436709	chr7:71757281|-	TCAGGAGCACTGAAAGTTGTCACAG	982815	NM_001002436.2
13057367	13057367	si:ch211-218c6.8	si:ch211-218c6.8	-1.38296	-1.62786	-1.74975	0.0299962	0.00418658	0.00188685	100001903	chr18:16998958|-	GCAAAAAACGCATGGTCCTCCTTAA	897308	XM_001337933.4
13230738	13230738	cyclin E1 [Source:ZFIN;Acc:ZDB-GENE-980526-168]	ccne1	-1.38276	-1.43589	-1.39574	0.00314765	0.00164793	0.00267271	30188	chr7:45747550|-	TAAAAACGCCGAAGGACTGACAACA	300561	ENSDART00000163991
13280568	13280568	HAUS augmin-like complex, subunit 6	haus6	-1.38211	-1.53775	-1.05512	0.0166753	0.00389664	0.630542	558814	chr7:58856698|+	GCATCTTCTTTGACCAATTTCCACC	580517	NM_001079974.1
13302930	13302930	si:ch211-175m2.4 [Source:ZFIN;Acc:ZDB-GENE-141222-24]	si:ch211-175m2.4	-1.38209	-1.3104	1.01706	0.129747	0.19599	0.931843	100334705	chr14:20928187|-	TGTTAGAGCTCCAGTTAAAAAGAAC	207677	ENSDART00000158812
12996971	12996971	phosphoinositide-3-kinase adaptor protein 1	pik3ap1	-1.38185	-1.40534	-1.33268	0.00130484	0.000951212	0.00265549	100002256	chr13:22977326|-	GTCATTCTGCAGGTTCACGAGCCCA	39454	XM_009307382.1
13111698	13111698	zinc finger protein 346	znf346	-1.3817	-1.366	-1.1984	0.0144947	0.0171264	0.120108	560756	chr21:37413311|-	GCTTGAACCGTTTCGCGATGGGCTC	250487	NM_001081749.1
13131221	13131221	ADP-ribosylation factor-like 6 interacting protein 5b [Source:ZFIN;Acc:ZDB-GENE-040718-223]	arl6ip5b	-1.38138	-1.46449	-1.85586	0.00342794	0.00128178	4.99841e-05	436790	chr23:4315068|-	CAGAGCGGAATCCATGCAGAGCAGA	215097	ENSDART00000008761
13119545	13119545	interferon regulatory factor 6	irf6	-1.38131	-1.38792	-1.42989	0.0453182	0.0429089	0.0305341	393570	chr22:1153405|-	TACAGCGATGACGTCACGGGCATTT	264280	NM_200598.2
13028461	13028461	spidroin-2-like	LOC100004528	-1.38119	-1.6551	-1.14138	0.257063	0.0933803	0.630731	100004528	chr15:46140105|-	AAAGGAGATTGACTATAATATAGAC	589946	XM_009291984.1
12989240	12989240	kinesin family member 22	kif22	-1.38105	-1.36929	-1.22577	0.0301722	0.0336217	0.135811	561788	chr12:5036771|-	TGGCCTAGGTATGCAGGAAATTCAC	486407	NM_001113591.1
13109612	13109612	3-oxoacid CoA transferase 1b [Source:ZFIN;Acc:ZDB-GENE-060929-212]	oxct1b	-1.38095	-1.80306	-1.17961	0.0713662	0.00527681	0.318676	560273	chr21:20734467|-	CACTGTCTACTACAGGATCTGGATT	943269	ENSDART00000079732
12997573	12997573	solute carrier family 17 (acidic sugar transporter), member 5 [Source:ZFIN;Acc:ZDB-GENE-060929-1158]	slc17a5	-1.38075	-1.39555	-1.01477	0.00365448	0.00303851	0.858312	767760	chr13:27168229|-	TGTCAACGCAAAACCAAACCCGTGC	838620	ENSDART00000142922
13163229	13163229	si:dkey-108k21.28	si:dkey-108k21.28	-1.38063	-1.70265	-1.14444	0.0128046	0.000761437	0.218832	100332668	chr25:34608647|+	CGTCCCTGTCTCTTCAGCGCGTAGA	723724	XM_002666918.3
13263010	13263010	polypeptide N-acetylgalactosaminyltransferase 3-like	LOC101882942	-1.37999	-1.34295	-1.51013	0.0411042	0.0566405	0.0144051	101882942	chr9:50025676|-	GCCTGCGCAGAAGCCTCCGGATGAA	1074823	XM_005172536.2
13092135	13092135	uncharacterized LOC101886529	LOC101886529	-1.37996	-1.2	1.26876	0.185639	0.436098	0.315728	101886529	100/100_Multiple	TTACCGCTGTAAACGAGTAACGGCA	514666	XM_005171427.2
12941847	12941847	si:dkey-15i8.3	si:dkey-15i8.3	-1.37994	-1.10644	-1.92546	0.0144616	0.357383	0.00022648	559247	chr1:48810544|-	AACATATCTGCCGTTTAGGCTGAAG	732063	XM_682568.4
13002610	13002610	si:dkey-228d14.5	si:dkey-228d14.5	-1.37991	-1.54861	-1.09525	0.0142092	0.0028424	0.403602	796266	chr13:18202047|+	TTGACAACATATCCGGCCAGCAGCT	1310468	NM_001201356.1
12961847	12961847	prostate androgen-regulated mucin-like protein 1	parm1	-1.37951	-1.35112	-1.01033	0.013506	0.0184084	0.922253	100536739	chr10:15106809|-	CCACCGTTGAAAAGTGCATTTTCAT	977329	XM_003199311.3
13152014	13152014	si:ch73-78o10.1	si:ch73-78o10.1	-1.37919	-1.36043	-1.15949	0.0598073	0.0691667	0.342698	792389	chr24:31959743|+	GCGATACAGAGGCTTTAGCGGTGTA	110325	XM_005162945.2
13034416	13034416	uncharacterized LOC568911	LOC568911	-1.37906	-1.59341	-1.3111	0.0149859	0.0020756	0.0315914	568911	chr16:43818567|-	CACATATGTTTGAATGAAAGTCCTG	987014	XM_692272.7
13207292	13207292	uncharacterized LOC103911320	LOC103911320	-1.37876	-1.21618	-1.2752	0.00971604	0.0737701	0.0339454	103911320	chr5:42510278|+	TTGTCTTGTGAAGCGAGTCGGCGTT	981453	XR_662040.1
13205364	13205364	dolichyl-phosphate mannosyltransferase polypeptide 2, regulatory subunit	dpm2	-1.37868	-1.32428	-1.67391	0.0133437	0.0244455	0.000960927	796295	chr5:31114283|+	TATTTGAGGCTAAAAGGAAGCACTC	739272	NM_001122846.2
12960665	12960665	AU RNA binding protein/enoyl-CoA hydratase	auh	-1.37864	-1.55842	-1.24024	0.00491109	0.000717037	0.0327001	445182	chr10:5422358|-	GTCCGATCTGTAAACGCCGTTGGAA	514664	NM_001003576.2
12944178	12944178	immunoglobulin-like domain containing receptor 1a	ildr1a	-1.37828	-1.54062	-1.86858	0.0639668	0.0200888	0.00305558	393364	chr1:49783|+	CTCGAGCGGGTCTTCCTGCAGGTGT	527403	NM_200393.1
13282424	13282424	S100 calcium binding protein, beta (neural)	s100b	-1.37822	-1.30882	-1.05458	0.00499706	0.0123199	0.543213	436825	chr22:13826155|+	CCCAGGCAGTTCTCTAAGTCTGACA	424149	NM_001002552.2
13191622	13191622	zgc:153116	zgc:153116	-1.37787	-1.71906	-1.56509	0.0717255	0.00800451	0.0199213	751712	chr4:74893188|-	TGATAGCTCTTTTTACAGGGAACGC	335290	NM_001045423.1
13157268	13157268	zgc:153383	zgc:153383	-1.37782	-1.1921	-1.36522	0.00476551	0.0668458	0.0055789	751751	chr20:12809389|-	CCTTCACCGGGTGGAGCTTTTATCT	5893	XM_005168093.2
13100739	13100739	cytochrome P450, family 46, subfamily A, polypeptide 1, tandem duplicate 3	cyp46a1.3	-1.37771	-1.2957	1.06887	0.000838045	0.00303104	0.312589	692332	chr20:5227996|+	GCGGCAAATCCAGACAACGTAGTGA	213655	NM_001045298.1
12951375	12951375	SLAIN motif family, member 1b	slain1b	-1.37739	-1.20693	-1.41263	0.0554184	0.224693	0.0420558	100151758	100/100_Multiple	GCTAAATCTCGTGACAAAGTCGCTA	287326	NM_001127473.1
13031720	13031720	apolipoprotein A-IV b, tandem duplicate 3 [Source:ZFIN;Acc:ZDB-GENE-100921-47]	apoa4b.3	-1.37738	-1.24805	1.59561	0.178275	0.337033	0.0634291	100004607	chr16:24007605|+	CTTACACCCTATGCTGAAGATGTGA	668506	XM_001338001.4
13302100	13302100	leukotriene B4 receptor 1-like	LOC100329657	-1.37711	-1.00776	-1.02385	0.0763043	0.962017	0.884567	100329657	no genomic hits	CACAACAGAGCGATAAAATGGCATG	1321208	XM_002662721.4
13279782	13279782	vascular cell adhesion protein 1	LOC100149459	-1.37707	-1.21684	-1.06104	0.011844	0.0819534	0.564889	100149459	chr3:54529056|-	TTAGGTGGGTTGATTTGAAGAGGAC	12122	XM_001921980.5
13044701	13044701	uncharacterized LOC100331968	LOC100331968	-1.37655	-1.45045	-1.55347	0.0428381	0.0232486	0.0106195	100331968	chr17:17679802|-	CACACCTTTCCAAAGTCATCTGAGG	200824	XR_222425.2
13276820	13276820	ST6 (alpha-N-acetyl-neuraminyl-2,3-beta-galactosyl-1,3)-N-acetylgalactosaminide alpha-2,6-sialyltransferase 1, tandem duplicate 2	st6galnac1.2	-1.37648	-1.13334	-1.24109	0.0166533	0.271304	0.0757984	799868	chr12:20569500|-	TAATATTGTGAGTCGTCCACCACGT	1115185	NM_001082934.1
13100721	13100721	cytochrome P450, family 46, subfamily A, polypeptide 1, tandem duplicate 2	cyp46a1.2	-1.37621	-1.20922	-1.30658	0.0192416	0.120383	0.0401453	393433	chr20:5193056|+	GATTACTCTGTTACAACTTCTGTCC	502962	NM_200461.1
13071930	13071930	si:ch211-149a19.3	si:ch211-149a19.3	-1.37612	-1.20209	-1.12182	0.000188867	0.00566372	0.047489	568118	chr19:1937133|+	TATTCAGAGACAGATCCAGTTCAGT	1232301	XM_009293939.1
13052621	13052621	G2/M-phase specific E3 ubiquitin protein ligase	g2e3	-1.37589	-1.65795	-1.27811	0.00946397	0.000665475	0.0311861	368848	chr17:28781971|+	CATTTGTAGTGACGGCATTTTGCCA	1015426	NM_001003822.1
13272506	13272506	hydroxyacyl-CoA dehydrogenase/3-ketoacyl-CoA thiolase/enoyl-CoA hydratase (trifunctional protein), beta subunit	hadhb	-1.37579	-1.32022	-1.16539	0.0465661	0.0747822	0.291945	336606	chr20:48482629|+	GAACTGAACAGCCTGCACAGACGTC	1246615	NM_200019.1
13119578	13119578	gastrula zinc finger protein XlCGF49.1-like	LOC100330706	-1.37568	-1.19079	-1.05883	0.023916	0.166475	0.631703	100330706	chr22:1233365|-	GTCCTTCAAATATCACCTCTTCCTG	858312	XM_005161539.2
12993615	12993615	si:ch211-226h7.5	si:ch211-226h7.5	-1.3755	-1.62931	-1.10277	0.171469	0.0504747	0.65714	794334	chr12:46071876|+	TGTCCGCTGGACAGAAGGCAAAGAT	1009207	XM_001334250.5
13091290	13091290	UDP-glucose glycoprotein glucosyltransferase 1	uggt1	-1.37452	-1.44482	-1.3355	0.0185855	0.00927782	0.0280228	553288	chr2:40980462|+	TACTATACGTACAGCAGCCTGCAGC	482806	NM_001077534.1
13270632	13270632	tec protein tyrosine kinase	tec	-1.37445	-1.34162	-1.19658	0.000643421	0.00106252	0.0158453	571588	chr23:44263435|-	TCCTCAAGGATGTGTGGCAAACTCA	1361210	NM_001114743.1
13119799	13119799	zinc finger protein 729-like	LOC103909505	-1.37429	-1.11596	-1.07909	0.100024	0.539052	0.667997	103909505	chr22:1889504|-	TAGCTGTAACTGATGTCTAAAACTC	777582	XM_009295839.1
13226908	13226908	E3 ubiquitin-protein ligase TRIM39-like	LOC100000832	-1.37402	-1.66063	-1.55157	0.147788	0.0337814	0.0576354	100000832	chr7:19566012|-	GCTCTTCAGACAAGAAGCTGCGGGA	1147278	XM_009303105.1
13305086	13305086	UDP glucuronosyltransferase 1 family, polypeptide B1	ugt1b1	-1.37371	-1.37431	-1.13572	0.00103855	0.00102967	0.079462	558508	chr11:30073945|-	CAGCATAACTGGGTCTGCCGAAGAC	16282	NM_001177446.1
13158337	13158337	si:dkey-108k21.14	si:dkey-108k21.14	-1.37367	-1.63979	-1.11707	0.0149074	0.00133448	0.312782	100333070	chr25:34556109|-	CTTCTTGGGAGCCTTTACCGGCGCG	1088610	XM_002666924.3
13277790	13277790	zgc:113340	zgc:113340	-1.37332	-1.36337	-1.36535	0.0042959	0.00487962	0.00475656	541508	chr18:46164198|-	TTCAATCGGTTCTGACGTCACGCGC	455547	NM_001014321.1
13288000	13288000	zgc:113340	zgc:113340	-1.37332	-1.36337	-1.36535	0.0042959	0.00487962	0.00475656	541508	chr18:46164198|-	TTCAATCGGTTCTGACGTCACGCGC	455547	NM_001014321.1
13037894	13037894	aryl hydrocarbon receptor 1a	ahr1a	-1.37315	-1.39095	-1.52238	0.0171838	0.0142847	0.00411703	246224	chr16:20206428|+	TGTTTACAATGGAAGAGTTAGTTCT	1340244	NM_131028.2
12962761	12962761	protocadherin 1 gamma c 5	pcdh1gc5	-1.37303	1.29712	-3.23692	0.0778786	0.13573	6.99338e-05	503571	no genomic hits	CGGGTATAGTATAGCGAATCTGAGC	494437	NM_001012656.2
13219909	13219909	RAB11 family interacting protein 4 (class II) b	rab11fip4b	-1.37216	-1.36975	-1.45448	0.0122717	0.0126065	0.00515654	100151129	chr6:21968124|-	GTAGTCTCATTACATCCCAGTGCAA	406086	XM_005166175.2
13245180	13245180	leucine rich repeat containing 47	lrrc47	-1.37208	-1.39995	-1.85459	0.0129085	0.00954252	0.000254351	553404	chr8:22306118|-	TTTTGTCAACCGCTGAACCCTGAAG	892062	NM_001110372.1
13071671	13071671	tumor necrosis factor receptor superfamily, member 11b	tnfrsf11b	-1.37198	-1.48069	-1.41397	0.0957897	0.0472215	0.0725184	407674	chr19:145686|-	GCAGCAGCAGCGTATATGATCCCTT	1296574	XM_002665433.3
13067045	13067045	coiled-coil domain containing 127b [Source:ZFIN;Acc:ZDB-GENE-060503-656]	ccdc127b	-1.37197	-1.25855	-1.40064	0.0275136	0.0862204	0.0209729	792067	chr19:7373530|-	CTACATAACGAGAACCCACGCAGTC	1105666	ENSDART00000026634
13167847	13167847	ferritin, middle subunit-like	LOC100006428	-1.37186	-1.3323	-1.24966	0.0168154	0.0257918	0.0666419	100006428	chr3:32003323|-	TCTGGCGAACCTGAGAAGTCTCCAT	154627	XM_001921696.4
13097384	13097384	si:dkeyp-11g8.3 [Source:ZFIN;Acc:ZDB-GENE-110131-2]	si:dkeyp-11g8.3	-1.3718	-1.13086	-1.59556	0.0169768	0.276267	0.00216977		chr20:34472311|-	GATGAGTTTTCCTTTTTTCAGTCTC	410809	ENSDART00000144090
13281912	13281912	S100 calcium binding protein A10b	s100a10b	-1.37169	-1.4653	-1.06825	0.00554822	0.00188728	0.454888	406276	chr16:23483356|-	TTGCTCTCTCCAGATCAGATGGCAT	1230347	NM_213003.1
13284078	13284078	S100 calcium binding protein A10b	s100a10b	-1.37169	-1.4653	-1.06825	0.00554822	0.00188728	0.454888	406276	chr16:23483356|-	TTGCTCTCTCCAGATCAGATGGCAT	1230347	NM_213003.1
13001806	13001806	GINS complex subunit 1 (Psf1 homolog) [Source:ZFIN;Acc:ZDB-GENE-041010-184]	gins1	-1.37166	-1.62451	-1.22632	0.0166105	0.00167994	0.0872089	450061	chr13:9858836|-	GAAATAAGCATTACACATTCTTTTG	1398622	ENSDART00000022051
13285600	13285600	GTPase IMAP family member 4-like	LOC571092	-1.37161	-1.63615	-1.5652	0.00992688	0.000787267	0.00141879	571092	chr1:55887858|+	ACTCCTGATCTAGGCAAACCAGCCA	1057417	XM_009298769.1
13029991	13029991	proteasome 26S subunit, non-ATPase 4b [Source:ZFIN;Acc:ZDB-GENE-050417-96]	psmd4b	-1.37159	-1.45107	-1.2942	0.00576106	0.00229039	0.015893	550287	chr16:9875576|-	GCGCATATATTCACTGTTGTCCACA	1186911	NM_001017624.2
13024026	13024026	sacsin molecular chaperone	sacs	-1.37147	-1.19368	1.85833	0.184506	0.439247	0.0215171	558150	chr15:9435133|+	CATGACTGACTATCACCCATGGCAA	1188725	XM_009291502.1
13286864	13286864	si:dkeyp-94b4.1	si:dkeyp-94b4.1	-1.3712	-1.23836	-1.03099	0.118246	0.269994	0.869853	562786	chr12:15648169|-	TCTGTCGGCATTAAACTGTCTTCCT	405812	XM_009306542.1
13305168	13305168	ribosomal protein S26	rps26	-1.37115	-1.33471	-1.11735	0.00899906	0.0139261	0.262807	336662	chr23:27750711|+	AAAGTGGTGAGGAACCGCTCTCGCG	1112936	NM_200025.1
13079262	13079262	cytidylate kinase	cmpk	-1.37107	-1.60741	-1.48983	0.0114869	0.00118432	0.00333951	406383	chr2:10265984|-	TGATGCGTGTCAGGGAAGTGCGCCG	29154	NM_213109.2
13030136	13030136	zgc:165409	zgc:165409	-1.3708	-1.3761	-1.15124	0.020146	0.0190831	0.232668	797807	no genomic hits	TCATCCGGTTTTTGAACACGGCGCT	341654	NM_001098756.1
13188778	13188778	fibrinogen-like 2a	fgl2a	-1.37056	-1.1473	-1.00066	0.0191126	0.237902	0.995268	565637	chr4:20458259|+	AAACTTTCAGTCGTCCATGGTGTAG	1235622	NM_001025539.2
13119616	13119616	zinc finger 45 like	znf45l	-1.3705	-1.48138	-1.16121	0.00648579	0.00186916	0.121635	541369	chr22:1335309|-	TTTGGAAGATCCAGGAACGCGCACT	1332671	NM_001013496.1
13236078	13236078	uncharacterized LOC101883293	LOC101883293	-1.37015	-1.40559	-1.2815	0.149514	0.123062	0.24465	101883293	100/100_Multiple	CCCTCTTAAACAACAGCCAATCTAG	820285	XR_658396.1
13278674	13278674	desmoglein 2, tandem duplicate 1	dsg2.1	-1.37012	-1.1658	1.20278	0.0814586	0.360131	0.27633	560026	chr20:7337940|-	ATAAATCCGCTGAAACAGCTGTGCG	806237	NM_001256637.1
13185082	13185082	zgc:171673	zgc:171673	-1.37005	-1.28657	-1.25486	0.0163815	0.0416747	0.0606008	797138	chr4:74762716|-	CAGTCGCTAAGACTTGTTGCGTCTC	1004319	XM_005168117.2
13184393	13184393	si:dkeyp-80d11.10 [Source:ZFIN;Acc:ZDB-GENE-070424-271]	si:dkeyp-80d11.10	-1.36967	-1.26925	1.08356	0.0590258	0.134035	0.590035		chr4:69098061|-	TGAGCATTATATCCAAACCCACAAT	213067	ENSDART00000159113
13068649	13068649	oxysterol binding protein-like 3a	osbpl3a	-1.36961	-1.1347	1.19364	0.010792	0.220979	0.100004	447908	chr19:20448790|-	GATTTATATACAAACTTACCTAATG	946042	XM_009294210.1
13305178	13305178	MOB kinase activator 1A	mob1a	-1.36949	-1.40898	-1.06033	0.0046478	0.00285604	0.489915	100005014	no genomic hits	AAGTCCACCGTGTTGACAGCGATCC	249088	NM_199914.1
12948916	12948916	von Willebrand factor A domain containing 10, tandem duplicate 1	vwa10.1	-1.36902	-2.34806	-1.22373	0.124805	0.00162557	0.30251	557256	chr1:39573086|-	TAATTTGCTGATGTGTGAGGGATCC	1364586	XM_009292879.1
13153449	13153449	negative regulator of ubiquitin-like proteins 1	nub1	-1.36873	-1.2955	-1.18075	0.00102096	0.00323379	0.0288189	557021	chr24:41439661|-	TAAACGAACTCCCTTTGACATGAAG	904813	XM_009297673.1
12950057	12950057	collagen, type XVII, alpha 1a	col17a1a	-1.36867	-1.30187	-1.73402	0.0046275	0.0113991	0.000135347	557257	chr1:48923947|-	CATGTGATGAGTAATCCAGGACCCG	1301314	NM_001145565.1
13278554	13278554	si:ch211-66k16.27	si:ch211-66k16.27	-1.36863	-1.14496	-1.44622	0.00475711	0.133795	0.00188091	100536808	chr2:45589145|+	GCGGAGACCGAGTGAAAACAGACTT	269582	XM_003197928.3
12976381	12976381	zgc:110286	zgc:110286	-1.36849	-1.54935	1.18002	0.158373	0.0616891	0.435471	550265	chr11:42187693|-	GAACAGTTGACAGAAAAAGTTGCCC	1022424	XM_009306304.1
13076082	13076082	uncharacterized LOC103909263	LOC103909263	-1.36842	-1.37984	-1.21055	0.000427562	0.000359546	0.00802423	103909263	100/100_Multiple	TATCTGTAAAACAAAGAGAGTCTGC	822787	XM_009294349.1
13167224	13167224	ATPase, Ca++ transporting, cardiac muscle, fast twitch 1 [Source:ZFIN;Acc:ZDB-GENE-020905-1]	atp2a1	-1.36815	-1.30404	-1.15609	0.000202976	0.000613177	0.0177542	260440	chr3:26026040|+	TGTAAAACCTTACAGAACAAAATGA	151449	ENSDART00000162546
13022807	13022807	proteasome subunit alpha 6, like	psma6l	-1.36808	-1.70903	-1.24952	0.0424083	0.0033274	0.12487	83917	chr15:47341748|+	GAAAACACGCTTTATCGATGACTGA	302178	NM_131795.2
12987604	12987604	si:dkey-239b22.1	si:dkey-239b22.1	-1.36768	-2.57956	1.3941	0.564979	0.10683	0.541998	103911941	chr12:38761947|+	GAAGCCACAATATGGGTGTTCAGCG	1282882	XM_009306880.1
13209374	13209374	annexin A1c	anxa1c	-1.36737	-1.39467	-1.81865	0.145547	0.124828	0.0150695	494158	chr5:64320817|+	GAGTTACGTGTTTTCGACGGTCATG	603933	XM_005165606.2
13162826	13162826	solute carrier family 27 (fatty acid transporter), member 2b	slc27a2b	-1.36733	-1.48161	-1.02869	0.00724239	0.00202333	0.754817	100004228	chr25:31862054|-	CACAGAGATTTGAGCCTTTACAGAG	1126876	ENSDART00000123999
13276316	13276316	UDP glucuronosyltransferase 5 family, polypeptide B3	ugt5b3	-1.36722	-1.35454	-1.72001	0.0045325	0.00534469	0.00014276	100415792	no genomic hits	GATGGCATTCAAACCCATTAATATG	843956	NM_001177494.1
13224742	13224742	ubiquitin carboxyl-terminal hydrolase CYLD-like	LOC100333117	-1.36708	-1.53365	-1.09469	0.0206976	0.00435089	0.429739	100333117	chr7:1314010|-	ACTCCTGCGCTTGCTGGCTCACAGA	596851	XM_002662593.4
13124848	13124848	solute carrier family 25 (carnitine/acylcarnitine translocase), member 20	slc25a20	-1.36708	-1.59387	-1.10317	0.00229152	0.000177075	0.204554	393833	chr22:136369|-	TAAAATCCTGTCGAGGAACCAGCGA	764815	NM_200859.1
13149570	13149570	si:dkey-242h9.3	si:dkey-242h9.3	-1.36704	-1.4655	-1.44722	0.142572	0.0820429	0.0907559	100034482	chr24:11921005|-	TAGTCGTAAGAAGTGATGTGGCCCT	1045230	XM_003200450.3
13061817	13061817	calumenin b	calub	-1.36693	-1.38061	-1.07669	0.0025798	0.00214618	0.338039	394057	chr18:7056362|+	TACCTGACCACAGCATACTGAATGG	1178228	NM_201082.1
13215977	13215977	REM2 and RAB-like small GTPase 1	rsg1	-1.36676	-1.41382	-1.15389	0.00257811	0.00139457	0.0837051	447911	chr6:41449016|-	TCGCGAACGTGAAGCCATCTGATTT	617931	XM_009302544.1
13230724	13230724	pleckstrin homology domain containing, family F (with FYVE domain) member 1	plekhf1	-1.36646	-2.16086	-1.15884	0.0577321	0.000599158	0.326449	393311	chr7:45703184|-	TAATCCTCAGTGTTCAGCTCTACAA	614247	NM_200340.1
13181537	13181537	proteasome 26S subunit, ATPase 2 [Source:ZFIN;Acc:ZDB-GENE-040426-1327]	psmc2	-1.36593	-1.58944	-1.54635	0.00499603	0.000456556	0.000679278	393941	chr4:14928203|-	ACAAATTCGGTTAGTGACTGTAGGG	19419	ENSDART00000019647
13191850	13191850	argininosuccinate synthase 1	ass1	-1.36577	-1.47604	-1.46366	0.0138768	0.0044319	0.00499582	447864	chrUn_KN150552v1:11232|-	CAGGAATCCTCCATGGAGCGATGAC	210364	NM_001004603.1
13064387	13064387	cytochrome c oxidase subunit IV isoform 1	cox4i1	-1.36572	-1.31288	1.07008	0.000975857	0.00222567	0.303422	326975	chr18:30530475|-	GACGAAATGCCGTAGTTGCCAACAT	240498	NM_214701.1
13031889	13031889	trypsin	try	-1.3657	-1.26674	1.12902	0.110934	0.21112	0.505171	65223	chr16:25165753|+	TTTTGCTTTGCCAGATGGTATTGCA	592941	NM_131708.2
13174691	13174691	nudix (nucleoside diphosphate linked moiety X)-type motif 9	nudt9	-1.36558	-1.49162	-1.13973	0.00780433	0.00194482	0.177368	406661	chr3:26101501|-	TACCAGTGGGCTTTTCGTTCCTCAG	102819	NM_213352.2
13300760	13300760	zgc:172051	zgc:172051	-1.36548	-1.34619	-1.0807	0.0681484	0.0791338	0.613789	100007431	no genomic hits	AGCAGACCTACTGCAGTCTCTGCGT	791187	NM_001128299.1
12984304	12984304	kinesin family member 20Bb	kif20bb	-1.36498	-1.42632	-1.18792	0.013924	0.00721897	0.121012	100007502	chr12:16403787|-	TGTTTATCCCGTTTACATCGCTTAC	132709	XM_009306554.1
13239055	13239055	neutrophil cytosolic factor 2	ncf2	-1.36495	-1.27121	1.10305	0.00571991	0.0204045	0.272478	562473	chr7:41050947|+	TCAGTGACAGACTCGGATGAACCTG	707679	NM_001110462.1
13300342	13300342	eukaryotic translation elongation factor 2a, tandem duplicate 1	eef2a.1	-1.36475	-1.49606	-1.60776	0.0445401	0.0150437	0.00664333	792182	no genomic hits	CAGGATCAATCATGACATTGCCCAT	1025578	NM_001045161.2
13137787	13137787	prostaglandin E synthase 3b (cytosolic)	ptges3b	-1.36466	-1.45831	-1.55073	0.00229663	0.000698022	0.000258205	415227	chr23:6807998|+	CATCTGCTCCGTCTAGATCAGGTAA	692700	NM_001002137.2
13302402	13302402	NADH dehydrogenase (ubiquinone) flavoprotein 3, 10kDa	ndufv3	-1.36456	-1.55047	1.18035	0.0364734	0.00763266	0.217691	100537318	chr9:19707764|-	TTGGTTGCTAGTAGTGACGTTCCGC	1057482	XM_009304657.1
13128675	13128675	abnormal spindle microtubule assembly	aspm	-1.36447	-1.67922	-1.35909	0.0303748	0.00235007	0.0319923	554173	chr22:23555262|-	TAACCTTTGGAAGCCTTCGAATCTC	558428	NM_001123373.1
13267987	13267987	hemopexin [Source:ZFIN;Acc:ZDB-GENE-030131-5773]	hpx	-1.36423	-1.70654	-1.85168	0.140875	0.0227727	0.011852	327588	chr9:33029403|+	CGTCCCACATGGCAGAAATTTCAGA	124550	ENSDART00000121506
12959571	12959571	transmembrane p24 trafficking protein 1b	tmed1b	-1.36419	-1.40086	-1.08407	0.0459122	0.0335289	0.55655	791158	chr1:58129917|+	GAGCTGTACAGAAGATTCCCTTTGT	970880	NM_001080640.1
13039472	13039472	tumor necrosis factor, alpha-induced protein 8-like 2b	tnfaip8l2b	-1.36417	-1.52812	-1.24869	0.00513645	0.000815067	0.0259515	393345	chr16:29764082|+	GAACACAGCAGGTTCCTCTCAGAGA	39239	NM_200374.1
12986240	12986240	nuclear factor, erythroid 2-like 1b	nfe2l1b	-1.36416	-1.43604	-1.20439	0.0013147	0.00049755	0.0202318	558772	chr12:28750822|-	TCCATTTCGGAGACACAATTCTTAA	48101	XM_005156246.2
13285186	13285186		BX950188.1	-1.36389	-1.38542	-1.61864	0.00448354	0.0034052	0.000300261		chr6:36489497|-	CGAGTATGAAAAAGAATACCTGTGC	816440	ENSDART00000065101
13035116	13035116	interferon lambda receptor 1	ifnlr1	-1.36358	-1.2415	-1.16114	0.00362099	0.0220218	0.0860285	100332149	chr16:52459527|-	AAAACATGGCAGTTCCCAGCGGCCA	1255918	NM_001197202.1
13235095	13235095	uncharacterized LOC100535819	LOC100535819	-1.36346	-1.56584	-1.31382	0.0567882	0.0122874	0.085881	100535819	chr7:16764723|+	AACTGTGCCGAATATCCCTACTCCA	961904	XM_003198912.3
13243231	13243231	catechol-O-methyltransferase a	comta	-1.36345	-1.4716	-1.46628	0.00262353	0.000680971	0.000723366	561372	chr8:8420615|-	ACACACACAGAGATGAGCTTCCCTT	1366750	XM_009303764.1
12951797	12951797	si:dkey-222h21.6	si:dkey-222h21.6	-1.3633	-1.74169	1.35071	0.204867	0.0386464	0.217417	100332341	chr1:57559219|-	TTATGCTTGAGTGGTAGTAAAACAC	611189	XM_009295987.1
13040156	13040156	malic enzyme 1, NADP(+)-dependent, cytosolic	me1	-1.36324	-1.73123	1.2001	0.120833	0.0152488	0.336804	768196	no genomic hits	TCATCCCATACCTGTCTGTGATGGC	155448	NM_001310037.1
12997080	12997080	angiotensinogen	agt	-1.36307	-1.08408	-1.69207	0.0732991	0.60585	0.00809216	322485	chr13:23858003|-	TTTGCTGATTCTAGAGCTGGACTGT	692409	NM_198063.1
13145045	13145045	enhancer of zeste 2 polycomb repressive complex 2 subunit	ezh2	-1.36285	-1.51189	-1.24935	0.0309895	0.00821204	0.0970542	768133	chr24:17201135|-	TAAGTATTCAAACCCGCTCAGTCTG	1152489	NM_001077279.1
12957352	12957352	si:dkey-9i23.14	si:dkey-9i23.14	-1.36261	-1.21336	-1.42888	0.0352919	0.152528	0.0193624	101884464	chr1:44229183|+	TTTAGGCTCACATAGTAAATAGGCC	1192123	XM_005160283.2
13016969	13016969	glyoxylate reductase/hydroxypyruvate reductase a	grhpra	-1.36254	-1.64423	-1.27176	0.076579	0.0114086	0.15291	497183	chr14:44316474|+	TCAGGCCTGCCAGTAAGTTGTTTGC	1216546	NM_001020525.1
13284896	13284896	si:ch1073-153i20.5	si:ch1073-153i20.5	-1.36254	-1.92248	-1.15202	0.0291076	0.000506667	0.259441	103911342	chr7:6295243|+	AGAACGAGATTTTGCCTTAGCGCGG	373439	XM_009302910.1
13068804	13068804	thioredoxin-like 4A	txnl4a	-1.36251	-1.54966	-1.35732	0.0107987	0.00158531	0.0114758	449780	chr19:21209000|-	TACTAACTGATATCTACATCGCCCT	1328573	NM_001005953.1
12992560	12992560	zgc:91940	zgc:91940	-1.36241	-1.16908	-1.13761	0.139311	0.431032	0.513075	436942	no genomic hits	TATAGCCCATCTCGTTGCTTTGCTT	719650	NM_001002669.1
13078251	13078251	desmoplakin a	dspa	-1.36216	-1.54021	-1.43731	0.0430158	0.00997251	0.0225007	324023	chr2:1791138|-	TCAGGATTTGTTGGCTAATGGCTTC	500265	XM_005171104.2
13252665	13252665	elastase 2	ela2	-1.36182	-1.43923	-1.34692	0.044522	0.0229663	0.0508211	403061	chr8:21344215|+	GGCACGATGAAACTTGTGATCTTGG	830413	NM_001139464.1
13109092	13109092	ATPase, Ca++ transporting, cardiac muscle, slow twitch 2b	atp2a2b	-1.36178	-1.44682	-1.69217	0.00492761	0.00176327	0.000179234	568265	chr21:17014851|-	TATGTGCGTTCTCCATCGTGGACGG	718135	NM_001030277.1
13178890	13178890	SNU13 homolog, small nuclear ribonucleoprotein a (U4/U6.U5)	snu13a	-1.36151	-1.54383	-1.28004	0.00487903	0.000632564	0.015115	393282	chr3:58088034|+	CCCAGAGACGGGAGTAATCATGAAT	7941	NM_200312.2
13273907	13273907	phosphate cytidylyltransferase 1, choline, beta b	pcyt1bb	-1.36139	-1.22855	-1.34369	0.00891053	0.0512075	0.0110585	555725	chr21:40607488|+	GAGATCCGTTTCGTCTCCGCTTCGC	347774	NM_001037374.1
12969717	12969717	transducin (beta)-like 2	tbl2	-1.36105	-1.46129	-1.78061	0.0101919	0.00337587	0.000244051	337068	no genomic hits	GCTCGGTAACCGGTCACGTTGTGAA	888464	NM_212767.1
13263593	13263593	si:dkey-11f4.16	si:dkey-11f4.16	-1.36102	-1.24629	2.00646	0.141756	0.277847	0.00619703	570890	no genomic hits	CAGCTCCTGACTGTTTGTTTGTTTC	502877	NM_001098254.1
13032997	13032997	membrane bound O-acyltransferase domain containing 7 [Source:ZFIN;Acc:ZDB-GENE-040426-1516]	mboat7	-1.36047	-1.63175	1.00813	0.00865295	0.000578552	0.929864	393509	chr16:32060523|-	CACTTCCTACTACCGCATATGTTCA	670653	ENSDART00000047570
12952410	12952410	C3a anaphylatoxin chemotactic receptor-like	LOC101885604	-1.36002	-1.52432	-1.06782	0.0201761	0.00416036	0.554452	101885604	chr1:557135|+	TAAAGACTCTGATAACTCCTCGTTG	790747	XM_005168015.2
13302854	13302854	minichromosome maintenance complex component 6 [Source:ZFIN;Acc:ZDB-GENE-030909-6]	mcm6	-1.35983	-1.71468	-1.25105	0.017088	0.000762572	0.060316	566409	chr6:12733218|-	GAGTTTTCGCGCGAAATGCTGTACC	306453	ENSDART00000167021
13138816	13138816	DNA (cytosine-5-)-methyltransferase 3 beta, duplicate b.1	dnmt3bb.1	-1.35944	-1.44502	-1.78905	0.00142103	0.000449117	1.81898e-05	317744	chr23:17085125|+	GCAGAAAGTTTCTTCGCAACGCCCG	346581	XM_009296717.1
13034729	13034729	RAB11a, member RAS oncogene family, like	rab11al	-1.35942	-1.55816	-1.51459	0.0890983	0.0234086	0.0308675	386994	chr16:46758392|-	TCAACCAAGTTTCGCACTGCCGTCT	467133	NM_200123.1
13238475	13238475	six-cysteine containing astacin protease 4	c6ast4	-1.35927	-1.47608	-1.14166	0.118402	0.0572865	0.471945	574001	chr7:38364307|+	GTTTTGTGCTTAATCCATCTGATAG	744913	NM_001025180.1
12983551	12983551	solute carrier family 4 (anion exchanger), member 1b (Diego blood group)	slc4a1b	-1.35907	-1.32842	1.00723	0.0101425	0.0147292	0.939273	561787	chr12:10023112|-	GGTTCGGGCTCTTCGCAGACTCATT	104201	NM_001168266.1
13278860	13278860	zgc:100829 [Source:ZFIN;Acc:ZDB-GENE-040801-54]	zgc:100829	-1.3589	-1.53025	-1.31684	0.00154436	0.000184589	0.00292845	445149	no genomic hits	CGGATATCACCTTTCTTCTGCCCTT	647001	ENSDART00000137372
13123933	13123933	SEC13 homolog, nuclear pore and COPII coat complex component	sec13	-1.35865	-1.54155	-1.31745	0.00110862	0.000112399	0.00210973	798071	chr22:31110738|-	GCTCAGAGCGGACTGTGTTCCTGCA	998408	ENSDART00000077063
13281072	13281072	neurabin-1	LOC571989	-1.35852	-1.23933	-1.31324	0.00196138	0.0133499	0.00386276	571989	chr9:3107229|-	GAGGTCATGGACTCTGAGGGGGAAA	998031	XM_009304434.1
12927879	12927879	si:dkey-93h22.6 [Source:ZFIN;Acc:ZDB-GENE-110914-153]	si:dkey-93h22.6	-1.35838	-1.37957	-1.63196	0.198209	0.178723	0.0551194	571547	chr11:44711667|+	AACACTTTAGAGTAAGCTTCATCTG	275786	ENSDART00000158188
12987216	12987216	unc-13 homolog D (C. elegans)	unc13d	-1.35838	-1.21377	-1.23666	0.000891681	0.0117499	0.00739538	564076	chr12:35845008|+	GACTGGATGCCCCATCTTGGACTGG	129472	XM_009306842.1
13181726	13181726	collagen type VII alpha 1-like	col7a1l	-1.35836	-1.3635	-1.45549	0.0166429	0.0157273	0.00606887	559516	chr4:15946055|-	TCCTCTTCCATGTTGTCTTGACCCT	1406054	XM_009300310.1
13111139	13111139	zgc:158225	zgc:158225	-1.35832	-1.51095	-1.1094	0.0301565	0.00756297	0.398577	562050	chr21:30757685|-	TGATATGCCTAATATGTCTCGGCTG	1284977	XM_005161302.2
13303234	13303234	collagen, type XIV, alpha 1a	col14a1a	-1.35831	-1.10157	-1.3524	0.0575269	0.503724	0.0604269	321298	no genomic hits	TACCAGGTAGGCCTCTCTGTCCTGG	1056304	XM_009292163.1
13044268	13044268	leucine rich repeat containing 57 [Source:ZFIN;Acc:ZDB-GENE-040718-372]	lrrc57	-1.35804	-1.3686	1.18875	0.00312416	0.00270542	0.0462739	436900	chr17:12583344|-	TGGATACAGTTGATTGAAGCGTCTC	588459	ENSDART00000064515
13012736	13012736	otopetrin 1	otop1	-1.35756	-1.27925	-1.26733	0.0373371	0.0794547	0.0894142	322893	chr14:196079|+	GAAAGAGAATCTAGAGCGTCCGGCG	1302500	NM_198803.1
13240822	13240822	zgc:112271	zgc:112271	-1.3575	-1.59245	-1.38121	0.00629603	0.000516875	0.00467844	553698	chrUn_KN149833v1:936|-	TGATGGCTGAATACTTGATGATTTG	936552	NM_001243171.1
13188728	13188728	si:dkey-159a18.1	si:dkey-159a18.1	-1.35693	-2.70073	1.01313	0.247385	0.0036249	0.958771	560593	chr4:20122652|+	GACAGGTCGTCTTCTTGGATTTGCA	529279	XM_683991.7
13196485	13196485	creatine kinase, muscle a	ckma	-1.35687	-1.42913	1.56669	0.0292888	0.0146719	0.00456049	30095	chr5:36232345|-	ATCGGCTCTTCAGAGGTTGAGCAGG	1242677	NM_130932.2
13230971	13230971	carnitine palmitoyltransferase 1Aa (liver)	cpt1aa	-1.35684	-1.27187	-1.56496	0.014101	0.0391046	0.00178367	558088	chr7:48556849|-	TGAATTACTGTGCTTCTTGACATCT	644279	XM_005166476.2
13026102	13026102	serpin peptidase inhibitor, clade F (alpha-2 antiplasmin, pigment epithelium derived factor), member 2b	serpinf2b	-1.35673	-1.24291	-1.14348	0.00768425	0.0358565	0.158983	563663	chr15:26608266|+	TATACTAAATCTGCCTCCCAGTGGG	1300155	NM_001080010.1
13189724	13189724	G2/M phase-specific E3 ubiquitin-protein ligase-like	LOC100536213	-1.3565	-1.5136	-1.00023	0.0488777	0.0135054	0.998623	100536213	no genomic hits	TACCCGATTCCTGTTCAAATAGTCC	431484	XM_009300472.1
13156012	13156012	engulfment and cell motility 3	elmo3	-1.35633	-1.47306	-1.16642	0.00755961	0.00198669	0.111109	553310	chr25:17337681|-	AGCTGAATGAGCTGCGGGTACGCCC	325656	XM_009297958.1
13094631	13094631	zgc:100997	zgc:100997	-1.3561	-1.65487	-1.22108	0.05551	0.00602047	0.180247	445211	chr20:10511767|-	AAAAGACACTGATATGCTCCATGCG	778685	NM_001003605.2
13299560	13299560	uncharacterized LOC101884999	LOC101884999	-1.35604	-1.1744	1.45455	0.287603	0.564314	0.198665	101884999	100/100_Multiple	GTATTTCTGCCATTGCTTTAGCAGC	243665	XR_658529.1
13158341	13158341	si:dkey-108k21.15	si:dkey-108k21.15	-1.35599	-1.7236	-1.4268	0.0227535	0.00101666	0.0111433	103909881	chr25:34559716|-	TGAGCGAGATTTTGCCTTTGCCCTG	352628	XM_009298183.1
13077881	13077881	uncharacterized LOC101883938	LOC101883938	-1.35595	-1.42173	-1.70061	0.0457804	0.0258454	0.00334603	101883938	chr19:48580421|-	GAATCAGGCTCATTGTTAGAGAGAG	1386406	XM_009294480.1
13066917	13066917	kinesin family member C1-like	LOC561143	-1.35576	-1.60854	-1.40331	0.00661903	0.000465167	0.00369075	561143	chr19:7072048|-	TGTGTGTGTAGCTTCTCAGTCTGGC	737690	NM_001044954.1
13076307	13076307	Src-like-adaptor 1	sla1	-1.35562	-1.75109	1.1632	0.0188448	0.000642261	0.182841	571922	chr19:35326766|+	TTTATACACCGGATGACAGAGTCGA	150047	NM_001034989.2
12960319	12960319	YKT6 v-SNARE homolog (S. cerevisiae) [Source:ZFIN;Acc:ZDB-GENE-040426-733]	ykt6	-1.35506	-1.05819	-1.19171	0.00190436	0.422791	0.0306792	394067	chr10:2814043|-	AAACTTGCTAGCTGGCAGAAAGCGG	1085153	ENSDART00000131505
13159133	13159133	uncharacterized LOC101887192	LOC101887192	-1.3548	-1.22648	-1.36928	0.0265482	0.105648	0.022926	101887192	100/100_Multiple	TGCTTCAGAGAATCAGAACGAGTGA	1304620	XR_658724.1
13191431	13191431	zinc finger protein 1015	znf1015	-1.3548	-1.30654	1.03609	0.000131862	0.000314129	0.447348	562615	chr4:71901177|+	CATGTGTTGGTTGAGGGAATTTCAC	582538	NM_001030170.1
13158448	13158448	Spi-1 proto-oncogene a	spi1a	-1.35448	-1.21648	-1.07051	0.00186894	0.018708	0.336561	751704	chr25:35048744|-	TGTAATGCAACATGAAGCCCTTCAG	1408425	NM_001045416.1
12925013	12925013	uncharacterized LOC100007503	LOC100007503	-1.35405	-1.54244	-1.53739	0.166216	0.0610707	0.0626612	100007503	100/100_Multiple	TGAGAGCGCTTTTATGGTCAAATAC	471523	XM_009301768.1
13188432	13188432	plexin C1	plxnc1	-1.35396	-1.54992	-1.62229	0.0544546	0.0116041	0.00703693	562273	chr4:18298073|+	GAGAGCCGCCGATTCATTGAACTCA	270592	XM_685667.6
13239047	13239047	uncharacterized LOC100535291	LOC100535291	-1.35374	-1.32582	-1.39492	0.254889	0.286443	0.214637	100535291	chr7:41016038|+	TCCAAGACCTCCAACACTTATGACT	697205	XR_223855.2
13167702	13167702	myosin, light chain kinase 5	mylk5	-1.35333	-1.74869	-1.16653	0.00332881	6.2101e-05	0.069032	100003770	chr3:31530653|-	GGCTGGAAGCCAGACAATTGTATCC	234477	XM_003198128.3
13207877	13207877	small nuclear RNA activating complex, polypeptide 4	snapc4	-1.35308	-1.28521	-1.27855	0.000143779	0.000505296	0.000579012	561241	chr5:50522294|+	TTAACAGAAGTTCAGTGCAAAATTC	1038216	NM_001258410.1
13007636	13007636	adaptor-related protein complex 1 associated regulatory protein	ap1ar	-1.35295	-1.37846	-1.51003	0.00112407	0.000770582	0.000145701	100332265	chr14:4489652|-	AACAGTGAGCCCAGCAGTTCCCCAT	165078	NM_001301369.1
13279534	13279534	2,4-dienoyl CoA reductase 2, peroxisomal	decr2	-1.35261	-1.38254	-1.45246	0.0269732	0.0199452	0.0102367	406623	chr24:37830924|-	TTGGCTGAAGTAAGCCACGCCCCTC	487081	NM_213321.1
13305170	13305170	cytochrome P450, family 46, subfamily A, polypeptide 1, tandem duplicate 4	cyp46a1.4	-1.35255	-1.50891	-2.18817	0.12645	0.0486415	0.00221753	393451	chr20:5222838|+	CATACATCGATTTAGTAAGAGATGG	389196	NM_200479.2
12921175	12921175	uncharacterized LOC103909281	LOC103909281	-1.35186	-1.39494	-1.43531	0.186441	0.149277	0.121476	103909281	chr19:48707635|+	TGTGTCTGCTGCCAAATACAGCCAA	387705	XR_659108.1
12938199	12938199	uncharacterized LOC103909281	LOC103909281	-1.35186	-1.39494	-1.43531	0.186441	0.149277	0.121476	103909281	chr19:48707635|+	TGTGTCTGCTGCCAAATACAGCCAA	387705	XR_659108.1
12939667	12939667	uncharacterized LOC103909281	LOC103909281	-1.35186	-1.39494	-1.43531	0.186441	0.149277	0.121476	103909281	chr19:48707635|+	TGTGTCTGCTGCCAAATACAGCCAA	387705	XR_659108.1
12943429	12943429	uncharacterized LOC103909281	LOC103909281	-1.35186	-1.39494	-1.43531	0.186441	0.149277	0.121476	103909281	chr19:48707635|+	TGTGTCTGCTGCCAAATACAGCCAA	387705	XR_659108.1
13254938	13254938	si:dkey-220a11.5	si:dkey-220a11.5	-1.35184	-1.48768	-1.56575	0.00560645	0.00112946	0.000521996	100188946	chr4:45048674|+	TAAGAGACAGGCTGGTGTCGTGCAC	109524	XR_224340.2
13285876	13285876	ADP-ribosylation factor GTPase activating protein 1	arfgap1	-1.35175	-1.1875	-1.09452	0.00407106	0.0530249	0.267373	100149572	chrUn_KN150321v1:793|-	TTCAGCGTCGGACCCAACTCAGCAG	44456	NM_001007303.1
13225478	13225478	uncharacterized LOC570405	LOC570405	-1.35167	-1.53649	-1.0277	0.00129921	0.000125943	0.672817	570405	chr7:6289535|+	GTTTTCCAGGAACACCTTGAGCACA	1216021	XM_693883.3
13016709	13016709	centromere protein I	cenpi	-1.35161	-1.56498	-1.11522	0.00644264	0.000620473	0.22236	558570	chr14:40877624|+	TCACACTGGAACAAAGGACTTATTA	913474	XM_001920770.5
12983003	12983003	transient receptor potential cation channel, subfamily M, member 4b, transient receptor potential cation channel, subfamily M, member 4b, tandem duplicate 2	trpm4b.2	-1.35161	-1.47832	-1.17499	0.0975647	0.0409852	0.344835	799647	chr12:4493464|+	GAAGGAGTCCTCCACAAACGTTGTG	188447	NM_001282153.1
13305234	13305234	anti-silencing function 1Ba histone chaperone	asf1ba	-1.35114	-1.41475	-1.01129	0.0200751	0.0102859	0.916664	386897	chr3:45369404|+	TAGGTTGTCTCTCCTCCCAAATTAA	721042	NM_207063.1
13210249	13210249	phosphoserine aminotransferase 1	psat1	-1.35065	-1.45724	-1.0711	0.00014917	3.01172e-05	0.163028	327512	chr5:68713895|+	GATTTTTCGGGCAATAAGGCACACG	278250	NM_199819.2
13154056	13154056	RAB3A interacting protein (rabin3)-like 1	rab3il1	-1.35039	-1.3046	-1.52483	0.00106266	0.00222878	0.000111329	100331248	chr25:2968908|-	TAAATCTCCACAATCGCGGATCCGA	1176546	XM_002666768.4
13164671	13164671	T-cell ecto-ADP-ribosyltransferase 1-like	LOC103910204	-1.35032	-1.07619	-1.01861	0.108404	0.67038	0.914395	103910204	100/100_Multiple	TGCATACAAAGCGATTTTATGGTCC	323285	XM_009299163.1
13125370	13125370	toll-like receptor adaptor molecule 1	ticam1	-1.35011	-1.37741	1.14258	0.0766899	0.0621201	0.393392	403147	chr22:3992762|-	CATATCGGCCAATCGGATCTCAGCA	1303205	NM_001044759.1
13302894	13302894	TBC1 domain family, member 2	tbc1d2	-1.35009	-1.16895	1.07749	0.161098	0.445121	0.711012	561110	chr14:5982932|-	TGGAGCATATACATTCAGTTCTGGA	1376760	XM_684512.6
13223985	13223985	family with sequence similarity 212, member Ab	fam212ab	-1.35006	-1.54511	-1.15612	0.00103759	8.67931e-05	0.0417059	327328	chr6:53042962|+	GCATATGATTGGCTGTCGGCTCCCA	803329	NM_199788.1
13018194	13018194	ring finger protein 14 [Source:HGNC Symbol;Acc:HGNC:10058]	RNF14 (1 to many)	-1.35	-1.18735	-1.082	0.029847	0.169749	0.508209	558876	chr15:4071136|-	GAAATCTGGACTCTATGTTAAGCTA	998778	ENSDART00000042580
13281268	13281268	fer-1-like family member 6	fer1l6	-1.34961	-1.48902	1.50601	0.146088	0.0650053	0.0591184	100535460	chr9:14073116|+	GACTATCTTAGTACTGAGCGCCCCT	1059422	XM_009304541.1
13001075	13001075	phospholipase A2, group XIIB	pla2g12b	-1.34945	-1.31431	-1.02233	0.00948951	0.0148386	0.809015	406739	chr13:4553931|+	CACTGTGTCAGCCTCTAAAATAAAG	699977	XM_005156519.2
13167255	13167255	heme oxygenase 1a	hmox1a	-1.34939	-1.31195	1.0385	0.00451431	0.00764147	0.63571	791518	chr3:25886662|+	CCTGAGCTAAACATGACTGGGCGAA	915697	NM_001127516.1
13293934	13293934	ferritin, heavy polypeptide 1a	fth1a	-1.34911	-1.16977	-1.56163	0.00820659	0.105086	0.000828451	58108	chr7:12675283|+	GAACGGCAACCGATCTTCTGTCTTT	817349	NM_131585.1
13031183	13031183	twist family bHLH transcription factor 1b	twist1b	-1.34907	-1.41718	-1.45953	0.0403257	0.0216203	0.0149775	550518	chr16:19926845|-	CAGCATGAGGGTGAAATACAATTCC	978476	NM_001017820.1
13094555	13094555	proteasome 26S subunit, ATPase 6	psmc6	-1.34899	-1.43124	-1.26718	0.00704956	0.00260225	0.0217307	321585	chr20:9776213|-	GAGGCGCCCGTCAATCTCTTTATGC	252241	NM_001003832.1
13004407	13004407	pleckstrin 2	plek2	-1.34893	1.47465	1.3125	0.259512	0.153922	0.302261	567753	chr13:32994390|+	GCCATTCAGAGAGCGATGTATCCCA	1123264	NM_001128739.1
13014240	13014240	zinc finger protein 185 (LIM domain)	znf185	-1.34864	-1.41297	-1.18989	0.0500886	0.0286299	0.217121	553349	chr14:14317571|+	GAAATCCTGGGATCCCTGCAACATA	71091	NM_001077536.1
12963099	12963099	solute carrier family 43 (amino acid system L transporter), member 2b	slc43a2b	-1.34863	-1.06929	1.07394	0.0536195	0.626182	0.604345	494042	chr10:24410277|+	TCCTGTAATCTTATGGTCAAATCCC	686284	NM_001008585.1
13195907	13195907	complement component 9	c9	-1.3485	-1.09199	-1.16006	0.0174272	0.405048	0.176365	554141	no genomic hits	TAGAGCGATACGTGGTGTTAGTGCA	262547	NM_001024435.1
13024866	13024866	thymocyte nuclear protein 1	thyn1	-1.3485	-1.2423	-1.24608	0.00191539	0.0110259	0.0102942	393630	chr15:19395557|+	TAGAGAATGGGATGAAACAGACTTT	52956	NM_200657.2
13210912	13210912	zgc:113442	zgc:113442	-1.34834	-1.78101	1.38808	0.0921751	0.00610088	0.069114	503592	chr6:923428|+	AAGTGTGTGTCAGCCGGTCTCTACC	1251493	NM_001013280.2
13187361	13187361	microsomal glutathione S-transferase 1.1 [Source:ZFIN;Acc:ZDB-GENE-041010-30]	mgst1.1	-1.34824	-1.37454	-1.33487	0.0620556	0.0498704	0.0694479	449784	chr4:12716916|+	GCTACTTTATTTATTGCCTAAACAA	1284043	ENSDART00000035259
12969158	12969158	ribosomal protein S6 kinase b, polypeptide 1a	rps6kb1a	-1.34799	-1.26783	-1.10788	0.0259584	0.0620785	0.376837	562242	chr10:28284432|+	GGATTTTAGATCTGATACCTTACTG	1065363	XM_685634.7
13126108	13126108	si:ch73-27e22.4 [Source:ZFIN;Acc:ZDB-GENE-070705-232]	si:ch73-27e22.4	-1.34787	-1.2571	-1.26358	0.0201175	0.0574435	0.0531479	101885444	chr22:8467795|+	CCAGAGATGGTAACATTGACTTTCA	867570	ENSDART00000142219
13015886	13015886	START domain containing 10	stard10	-1.3476	-1.24984	1.18937	0.0431082	0.110404	0.200302	100001416	chr14:32931017|+	TCTTTTTCGAGCACCATTGATGGCG	291682	NM_200220.1
13066203	13066203	transmembrane protein 79a	tmem79a	-1.34722	-1.39704	-1.47237	0.000954711	0.000455778	0.000170763	796128	chr19:791737|-	CAGATTGAGAACTTGAGAGTGTCAG	661646	NM_001109727.1
13278828	13278828	lectin, mannose-binding, 1	lman1	-1.34704	-1.44799	-1.34246	0.000899558	0.000215822	0.0009671	559775	chr21:10620210|-	GGTTCTGTAAGCCTGAACAGCAAAA	870649	XM_683569.6
13016502	13016502		CR450729.2	-1.3468	-1.29656	-1.50421	0.00603478	0.0120874	0.000959128		100/100_Multiple	GATGCAGCGCGACTATGATGACGTG	675497	ENSDART00000161673
13054893	13054893	si:ch211-235i11.6	si:ch211-235i11.6	-1.34679	-1.31519	1.72304	0.127188	0.155935	0.0144408	103909097	chr17:50354935|+	TGTGCATTTCCTCTCCACTGTGGGT	703394	XM_009293321.1
13234768	13234768	SH3-domain GRB2-like 3a [Source:ZFIN;Acc:ZDB-GENE-070112-242]	sh3gl3a	-1.3467	-1.89812	-1.03173	0.0363559	0.000642446	0.798858	571626	chr7:12593712|+	AGCACGGCTGGTCCATGTGGGACTC	521688	NM_001081691.2
13167362	13167362	Rho GDP dissociation inhibitor (GDI) gamma [Source:ZFIN;Acc:ZDB-GENE-040426-1493]	arhgdig	-1.34654	-1.55603	-1.14235	0.00275408	0.000224627	0.0930606	394132	chr3:27582768|-	AGAGTGATCACTTCTTGTGTATACC	427748	ENSDART00000019004
13171056	13171056	si:ch211-110e21.3	si:ch211-110e21.3	-1.34639	-1.42318	-1.07717	0.000687124	0.000221561	0.218082	100302390	chr3:59716611|-	GACTTTACCAGTATAGCGACTCTAT	170692	NM_001302615.1
13201458	13201458	zinc finger and BTB domain containing 43 [Source:ZFIN;Acc:ZDB-GENE-060526-378]	zbtb43	-1.34639	-1.07478	-1.28043	0.000362306	0.190533	0.00119014	557590	chr5:4497529|+	CGGTTTTGGACGCAGCTAAAGGCAA	83994	ENSDART00000067600
13027047	13027047	histone deacetylase 12	hdac12	-1.34585	-1.45816	-1.74611	0.0348408	0.0121953	0.00142302	100148903	chr15:33845305|-	GAATTATTGAGTGCCTGCGTGCCAG	1113879	XM_001920632.5
13018039	13018039	pannexin 1a	panx1a	-1.34574	-1.43559	-1.27267	0.00113077	0.00031665	0.00387497	393890	chr15:2512609|-	GGGTCCTTCAGCACAAAATCCGCGA	444599	NM_200916.1
12968316	12968316	plac8 onzin related protein 2	ponzr2	-1.34555	-1.52598	1.16922	0.114966	0.0359137	0.378864	550165	chr10:22154690|+	GATGGATATCTTGGTAAACATTACA	565460	XM_002663531.3
13113524	13113524	HAUS augmin-like complex, subunit 1	haus1	-1.34551	-1.38695	-1.37186	0.0670729	0.0478529	0.0540577	553389	chr21:4904804|+	TAGCCTCCTCAATTTTAACCCGTGC	1157281	NM_001256249.1
13279290	13279290	si:ch211-200e2.1	si:ch211-200e2.1	-1.3455	-1.38645	-1.08692	0.00952933	0.00578638	0.369181	324358	chr23:7558436|-	CTTGGGTGAACCGATAAAGTGCTAC	891694	XM_009296650.1
13273032	13273032	small nuclear ribonucleoprotein polypeptide F	snrpf	-1.34547	-1.59954	-1.86524	0.051602	0.00680001	0.00135211	445404	chr7:19123766|-	AGGGCTTTGGGTTCAGCGGCAAACT	67282	NM_001003881.3
13201219	13201219	glucuronidase, beta	gusb	-1.34531	-1.29912	-1.25391	0.00446173	0.00866717	0.017469	571441	chr5:1816702|+	CGTAGTTGCTGTCAGTAATAAATGT	557931	XM_009301129.1
12950678	12950678	SWI/SNF related, matrix associated, actin dependent regulator of chromatin, subfamily a, member 5	smarca5	-1.34522	-1.4934	-1.34492	0.0183752	0.00399443	0.0184379	282615	chr1:52157753|-	TATTGCCCAAATTGAGCAAGCGCAC	856990	NM_001081629.2
13283352	13283352	mitochondrial ribosomal protein L44	mrpl44	-1.34504	-1.31612	-1.57164	0.00239605	0.00370946	0.0001595	571210	chr15:35366385|+	TGCAAAGGCAAAACGGCACGACTCA	843909	NM_001030260.2
13037210	13037210	DNA replication and sister chromatid cohesion 1	dscc1	-1.34466	-1.49262	-1.86766	0.0428274	0.0116481	0.000960773	447872	chr16:14681968|+	TGATCTCAGGTTGCTACAGGTCTTC	594916	NM_001004611.1
13305394	13305394	homer scaffolding protein 2	homer2	-1.34455	-1.32838	-1.41231	0.0074622	0.00923607	0.00323292	553661	no genomic hits	ATCAGTAAAGAGCCGCCGCTGACCG	1121295	NM_001020634.1
13192205	13192205	peroxiredoxin 4 [Source:ZFIN;Acc:ZDB-GENE-030131-1096]	prdx4	-1.34449	-1.30394	-1.22183	0.0149425	0.0243619	0.0700391	570477	chr5:3965634|-	TGCAGAGCATTACATTGAGCGGGTC	1377847	ENSDART00000100061
13146056	13146056	activated CDC42 kinase 1-like	LOC100148041	-1.34444	-1.08203	-1.50814	0.0123208	0.416653	0.00210043	100148041	chr24:25901769|-	GATGATGTCATTAGTGTGGATTTTA	1062156	XM_009297485.1
13236725	13236725	phospholipid scramblase family member 5-like	LOC100535492	-1.34444	-1.26935	-1.06725	0.0476489	0.0964417	0.62123	100535492	chr7:26296796|+	TACAAGTCCCCGCAATAATTTGAAT	128526	XM_009303164.1
13200276	13200276	kinetochore associated 1	kntc1	-1.34428	-1.59054	-1.20517	0.0146531	0.00125026	0.0862144	497376	chr5:65754297|-	TGTGTAAGTAATCTCCGCCCATGAC	876722	XM_009301983.1
13143823	13143823	carboxypeptidase B1 (tissue)	cpb1	-1.34424	-1.21303	1.37683	0.146029	0.323917	0.119947	322412	chr24:4723659|+	TCTCAATGATATCACCTAGGGCAGG	1188830	XM_005162487.2
13111300	13111300	uncharacterized LOC101885612	LOC101885612	-1.34419	-1.42769	-1.14687	0.00893047	0.00329362	0.150517	101885612	chr21:33443495|+	CTTGTCCGCCATGTCTGCATCAGTG	1409026	XM_005161463.1
13273791	13273791	suppressor of tumorigenicity 14 protein homolog	LOC557248	-1.34401	-1.4101	-1.29077	0.0529644	0.0298293	0.0858027	557248	chr15:37171152|+	TGATTACTCCCCAGGAATGTCACCT	129636	XM_680264.7
13038538	13038538	apolipoprotein C-II	apoc2	-1.344	-1.2047	-1.18105	0.0245216	0.119851	0.158387	568972	chr16:24069727|+	GCCGCTAATTCGTCTGACACACTTT	431571	XM_686018.7
12996931	12996931	heterogeneous nuclear ribonucleoprotein H3 (2H9) [Source:ZFIN;Acc:ZDB-GENE-060421-3878]	hnrnph3	-1.34383	-1.45441	-1.10746	0.118124	0.0572699	0.562167	678601	chr13:22733066|-	CAGATAGTCGCAATCTCGCGAGAAC	1305137	ENSDART00000113082
13087299	13087299	lysine (K)-specific methyltransferase 2Cb	kmt2cb	-1.34373	-1.23524	-1.48433	0.0654725	0.16569	0.021425	568162	chr2:13325264|-	TCCAGGTTGGGATGTCTCACAGAAC	68080	XM_009298123.1
13277540	13277540	pleckstrin homology domain containing, family G (with RhoGef domain) member 6	plekhg6	-1.34354	-1.28259	-1.37336	0.00266708	0.00686345	0.00174583	563725	chr16:17148520|+	CAGTGTCCATTTCCCTCAGACAAAC	410448	XM_009292203.1
12993079	12993079	CDC42 effector protein (Rho GTPase binding) 4b [Source:ZFIN;Acc:ZDB-GENE-091008-2]	cdc42ep4b	-1.34324	-1.20749	-1.39242	0.0282952	0.126219	0.0171484	100002938	chr12:37233036|+	TGAAAAACCCCATAGTGTTACAACA	141798	ENSDART00000152951
13037482	13037482	pleckstrin homology domain containing, family G (with RhoGef domain) member 6	plekhg6	-1.34323	-1.26398	-1.27404	6.66939e-05	0.000328401	0.000262601	563725	chr16:17099233|+	TACAAGTCTGACTTTTAGAGACACA	1018339	XM_009292202.1
13119627	13119627	si:dkeyp-53d3.6	si:dkeyp-53d3.6	-1.34301	-1.44781	-1.15631	0.00840225	0.00241833	0.125551	100006266	chr22:1415222|-	CAGAGATCGGGCATGCGTGAAGCTC	1413586	NM_001083057.1
13054559	13054559	potassium channel, subfamily K, member 5a	kcnk5a	-1.34296	-1.22585	-1.49667	0.00418682	0.0257056	0.000636068	570159	chr17:48601302|+	CACCAGCCGCTCATAGGATTGTCCA	1383868	NM_001037401.1
13212503	13212503	eukaryotic translation elongation factor 1 beta 2	eef1b2	-1.3428	-1.21719	1.05942	0.00292903	0.0227851	0.432866	335370	chr6:12968418|+	ATTTGACTTACAGTAAGTGAACGCC	867698	ENSDART00000134583
12974682	12974682	topoisomerase (DNA) I, like	top1l	-1.3426	-1.36037	-1.35706	0.00972259	0.00778958	0.00811439	553496	chr11:25058803|-	TTAATATAAAATGCCGGCGAGGAGC	820524	NM_001044324.2
13059714	13059714	Yes-associated protein 1	yap1	-1.34231	-1.10254	-1.05377	0.0271462	0.397064	0.644043	561411	chr18:37303445|-	TCAGAAGTTTACATTAGTAGAACAC	382978	NM_001139480.1
12982297	12982297	ADP-ribose/CDP-alcohol diphosphatase, manganese-dependent	adprm	-1.34208	-1.36138	-1.26588	0.00615994	0.00477193	0.0183086	393393	chr12:93143|+	CTGTAGTGAAAACACCGCTCTCTCG	822938	NM_200421.1
13182101	13182101	non-SMC condensin II complex, subunit H2	ncaph2	-1.34207	-1.69725	-1.19757	0.0526813	0.00350398	0.201214	562678	chr4:18453041|-	GATCTTCTGTGTGCGTACTTCGAAA	640362	NM_001044991.1
12992749	12992749	phosphatidylglycerophosphate synthase 1	pgs1	-1.34187	-1.2354	-1.70908	0.00343359	0.0184814	7.09892e-05	100534896	chr12:34097142|+	AATGAATGCGCTGTAATATTACTGA	515379	XM_003199632.3
13047191	13047191	solute carrier family 30 (zinc transporter), member 1b	slc30a1b	-1.34186	-1.9071	-1.85813	0.0154252	0.00014766	0.000195928	100038803	chr17:37268248|-	TAAAATGCGCGTGGATCCTCGGTAC	315263	XM_005158832.2
13081856	13081856	ribosomal protein L7	rpl7	-1.34169	-1.36077	-1.02849	0.0104781	0.00827506	0.758872	336710	chr2:30194637|-	TGGCATGAACAAGAAGACCACTCAC	1051165	NM_213644.2
13166953	13166953	zgc:63831 [Source:ZFIN;Acc:ZDB-GENE-030131-8690]	NAPSA	-1.34161	-1.39972	-1.1296	0.00926118	0.00455168	0.19538	336746	chr3:24990715|-	GACACACCCGCTTCTTCATGGAATG	298066	ENSDART00000025724
13143890	13143890	si:ch211-157j23.3	si:ch211-157j23.3	-1.34147	-1.38228	-1.4818	0.0949747	0.0704288	0.0350242	100006634	chr24:5782484|-	GCATTCAACACTGTTCAACTTTGAA	769496	XM_001345287.6
12952010	12952010	si:zfos-2330d3.3	si:zfos-2330d3.3	-1.34145	-1.01698	-1.34111	0.085059	0.913105	0.0852795	100007474	chr1:58297206|-	TGTGACAGGATGAGTACCAAAATCC	1100357	XM_001339867.6
13268798	13268798	ATP-binding cassette, sub-family A (ABC1), member 12	abca12	-1.34143	-1.29005	-1.37087	0.0123424	0.0236675	0.00867002	558335	chr9:40884616|+	GATGTCGGATCCTTCAGTGGCCTCA	199021	XM_681540.6
13067791	13067791	translocase of outer mitochondrial membrane 40 homolog, like	tomm40l	-1.34143	-1.44359	-1.72523	6.4896e-05	1.28212e-05	6.3804e-07	405895	chr19:10913234|-	TCGTAAATCCCGGAGGCACCGATAC	194945	NM_212959.1
13300164	13300164	zgc:162958	zgc:162958	-1.34143	-1.49622	-4.20112	0.0955515	0.0320366	1.53699e-05	334070	chr4:71770304|+	TCCTTCTGCTGACGCGCAGACTTTA	1016995	NM_001089338.1
13018186	13018186	E3 ubiquitin-protein ligase RNF14-like	LOC100333926	-1.3414	-1.50233	-1.67073	0.112964	0.0389202	0.0144369	100333926	chr15:4058332|-	GTTTTTAATCAACCAGTCATCGCTG	876236	XM_002667337.4
13110404	13110404	si:dkey-17e16.8 [Source:ZFIN;Acc:ZDB-GENE-091204-248]	si:dkey-17e16.8	-1.34139	-1.41211	-1.26925	0.0172771	0.00789686	0.0412668	794214	chr21:25496927|-	TTTAAGATGTTTCCAGCAGTGACAG	507770	ENSDART00000134052
13112431	13112431	serine/threonine kinase 10	stk10	-1.34133	-1.51071	-1.5979	0.0626189	0.0161327	0.00869205	394108	chr21:42835676|+	GCATTTGTTTGCAGATCACCCGGAT	599443	NM_201133.1
13044802	13044802	kinesin-like protein KIF11	LOC101886988	-1.34132	-1.76341	-1.3818	0.031789	0.00103237	0.0211701	101886988	chr17:19461239|-	TACGTGCCGTAAGCTCTGACGATGA	481574	XM_005158685.2
13013928	13013928	heat shock protein 9	hspa9	-1.34128	-1.40385	-1.24282	0.00171169	0.000696998	0.00908931	373085	chr14:11836944|-	TAACCTTGCCGTTCTCGACACAGAC	238264	NM_201326.2
12974702	12974702	family with sequence similarity 83, member D	fam83d	-1.34119	-1.68657	-1.59998	0.114438	0.0135145	0.0219439	492689	chr11:25090601|-	ACTTTCCAGAAGACTCGTCCCACAG	970807	XM_005169288.2
13082656	13082656	tenascin W	tnw	-1.34111	-1.32376	-1.08439	0.000570253	0.000763578	0.167068	30234	chr2:35530382|+	TAGTGCTGTACCTGTACCTTTACTC	154046	ENSDART00000136312
13166743	13166743	adenylosuccinate lyase	adsl	-1.34095	-1.45873	-1.05679	0.00467791	0.00106238	0.485975	334431	chr3:24076745|-	TGCGGCAGACAAGTCCCATTTAATG	1041401	NM_199899.2
13263360	13263360	toll-like receptor 8	LOC100332583	-1.34068	-1.22112	-1.62256	0.390482	0.553381	0.17232	100332583	chr9:54592835|-	AGACCGAGCTCTTTTAGATTTTTGG	682204	XM_002665908.4
12959638	12959638	si:zfos-2330d3.1	si:zfos-2330d3.1	-1.34064	-1.34636	-1.32001	0.0498795	0.0473386	0.060348	100007462	chr1:58298894|+	TGACAGTTATCGTACCAAAAGGCCC	289269	XM_001339801.6
13305082	13305082	UDP glucuronosyltransferase 2 family, polypeptide B5	ugt2b5	-1.34054	-1.08127	-2.0835	0.0786321	0.605666	0.000992158	100384902	chr5:8913041|-	GCATAAGTTCATCAAAGAAATCTTG	1391242	NM_001177345.1
13210832	13210832	kynureninase	kynu	-1.3404	-1.08222	1.00708	0.000112196	0.0955636	0.870272	100334830	chr6:589007|-	TTTCAGCTTCTCACAGACGCTCAGG	727309	XM_009302082.1
13225994	13225994	pleckstrin homology domain containing, family O member 2 [Source:ZFIN;Acc:ZDB-GENE-120406-4]	plekho2	-1.34018	-1.28431	-1.12596	0.063819	0.103521	0.409153	100334463	chr7:13318940|-	TGAATATTTCACGTAGATTTGAGGA	1184804	ENSDART00000020542
13127626	13127626	cathepsin 12	cts12	-1.34016	-1.43115	1.08968	0.0139546	0.004977	0.384963	567046	chr22:16380807|+	GAAGTGCCTTGTCTTAAAGTCGGAC	571190	XM_690333.4
13129032	13129032	si:dkeyp-98a7.10	si:dkeyp-98a7.10	-1.3401	-1.20271	-1.52538	0.0269623	0.126769	0.00455608	100126138	chr22:25591562|+	TGGCAGAGAAAGGACTCTGATCCAC	1028377	NM_001144808.2
13002988	13002988	hexokinase domain containing 1	hkdc1	-1.34006	-1.74192	1.11608	0.0130822	0.00031586	0.267605	321224	chr13:22887556|+	TGAAATCCACTTTACAATTGGGCGC	661842	NM_001115125.1
12992808	12992808	synaptotagmin XV	syt15	-1.33999	-1.27687	-1.33879	0.00323867	0.00856519	0.00329575	798021	chr12:34984169|-	CAATTTAGTGTGATCTTGCTATACA	630605	XM_001338439.4
13206800	13206800	CDP-diacylglycerol synthase (phosphatidate cytidylyltransferase) 1	cds1	-1.33992	-1.58898	1.02604	0.00634559	0.000404249	0.755678	100002015	chr5:39410679|+	GAAAGCTCGTTTGAAGCCGCTGGCA	461343	XM_001341863.5
13266138	13266138	ubiquitin carboxyl-terminal esterase L3 (ubiquitin thiolesterase) [Source:ZFIN;Acc:ZDB-GENE-050522-158]	uchl3	-1.33956	-1.54399	-1.34153	0.000328479	2.0214e-05	0.000317649	554104	chr9:22160448|+	GCTTATTTAATCAACACTGAGTGCA	877837	ENSDART00000104322
13228892	13228892	WD repeat domain 76	wdr76	-1.33938	-1.36197	-5.66673	0.000414485	0.000285998	5.68923e-10	570063	chr7:29930473|-	GCTGTTATGAAAACTCCCGCGTACG	828195	NM_001198567.1
13081917	13081917	family with sequence similarity 173, member B	fam173b	-1.33933	-1.71354	-1.22395	0.0195165	0.000670774	0.0787334	492519	chr2:30497465|-	GATTTAATGGTGCAATCATGGCAAT	83971	NM_001007391.2
13278764	13278764	finTRIM family, member 97	ftr97	-1.3389	-1.4685	-1.12862	0.0100364	0.0022433	0.201978	100150342	chr20:27037691|+	CGTGATCTAGAATAGCTTCTGCCAT	1279678	XM_002665722.4
13176710	13176710	si:ch1073-443f11.2	si:ch1073-443f11.2	-1.33885	-1.39652	-1.36972	0.0116029	0.00581986	0.00796165	100334410	chr3:36283838|-	TCTCAGGTATTCTCAGAAAAGGGTT	435176	NM_001271773.2
12990932	12990932	desumoylating isopeptidase 1b	desi1b	-1.33875	-1.39026	-1.05554	0.0054416	0.00275648	0.504332	793871	chr12:18772161|+	TAAATACATATATGAGGCAGAAAGG	1297983	ENSDART00000163582
12990947	12990947	desumoylating isopeptidase 1b	desi1b	-1.33875	-1.39026	-1.05554	0.0054416	0.00275648	0.504332	793871	chr12:18772607|+	TATTCACACCCATTAACATTTGTGA	164160	ENSDART00000163582
12946795	12946795	ribosomal protein L9	rpl9	-1.33869	-1.18125	-1.50984	0.041144	0.202506	0.00890761	336702	chr1:22579004|-	GTAAAATCTGTCAATAAAGACCAAC	786010	NM_001003861.1
13190486	13190486	zgc:173705	zgc:173705	-1.33862	-1.1092	-1.33997	0.00649144	0.230712	0.00637399	100007972	100/100_Multiple	GGTTTCTCTCCGTTGTGGCTTATCG	720215	XM_005168027.2
13122939	13122939	complement factor H like 1	cfhl1	-1.33861	-1.30053	-1.43989	0.093533	0.124751	0.04462	570905	chr22:23679934|+	CATATATAATGTCGCTTCGAAGACA	308667	NM_001037703.1
13070223	13070223	si:ch211-250g4.3	si:ch211-250g4.3	-1.33854	-1.1811	-3.18722	0.175228	0.420518	0.000356484	557772	chr19:37947007|-	TGTTGCAGGTCTTTAACATCCTTGA	677990	XM_005159686.2
13225496	13225496	uncharacterized LOC564610	LOC564610	-1.33853	-1.53111	-1.05725	0.0104879	0.00126301	0.54342	564610	chr7:6216532|+	TAGGTTACAGCGTCGCGGATCACGT	1246947	XR_662066.1
13183538	13183538	uncharacterized LOC101885800	LOC101885800	-1.33826	-1.34066	-1.10884	0.0312188	0.0304515	0.382128	101885800	chr4:40296924|-	AATCTCCCCGATCTGAAAGGGTCTT	271373	XM_009300601.1
12966641	12966641	solute carrier family 38, member 9 [Source:ZFIN;Acc:ZDB-GENE-061013-597]	slc38a9	-1.33819	-1.31785	-1.17235	0.00538576	0.0071723	0.0729724	562137	chr10:6987826|+	TGAAATATGTGCACATCCAAAAGGG	1210142	ENSDART00000041068
13045027	13045027	phospholipase A2, group IVF, tandem duplicate 1	pla2g4f.1	-1.33815	-1.56798	-1.6715	0.0978052	0.0200846	0.0107775	798864	chr17:21433861|-	CAGACAGATTCCAGTATGGCTTGGC	1218772	XM_005158701.2
12944357	12944357	ATPase, Na+/K+ transporting, alpha 1a polypeptide, tandem duplicate 5	atp1a1a.5	-1.33802	-1.86273	-1.24073	0.202477	0.0179887	0.333844	245703	chr1:1692277|-	GCATTAAGACTTCCATCGCTCGAGA	660612	NM_178099.2
13284950	13284950	ectonucleoside triphosphate diphosphohydrolase 4	entpd4	-1.33797	-1.18078	-1.18222	0.0236691	0.150361	0.147758	436692	no genomic hits	CACAGTAACTCTTAGCAGCGTTGGT	683840	NM_001002419.1
12979444	12979444	inhibitor of kappa light polypeptide gene enhancer in B-cells, kinase epsilon	ikbke	-1.33797	-1.34994	-1.03579	0.0154253	0.0133852	0.720746	437024	chr11:21204918|+	GCCTAAACAAGGTGTCCCAGCGTGA	1144406	XM_005172872.2
13259558	13259558	zgc:162944	zgc:162944	-1.33793	-1.69533	-1.24854	0.00166134	3.0224e-05	0.0076238	569993	chr9:22015887|-	TTCGTGAATGAACAGCGCCTCTACC	989777	NM_001126455.1
13303640	13303640	lymphocyte antigen-6, epidermis	lye	-1.3379	-1.46261	-1.54713	0.124923	0.0555657	0.0331718	567961	chr19:17463369|-	AACATGTAACTGCTCCAGATGGAGG	792871	XM_701335.6
13129355	13129355	uncharacterized LOC101885358	LOC101885358	-1.33786	-1.03508	-1.41688	0.051326	0.793141	0.025427	101885358	chr22:27963625|-	TGCATTCACACGAAGAGGTCCAGTG	960155	XR_222255.2
13231775	13231775	beta-1,3-galactosyltransferase 2-like	LOC565422	-1.3376	-1.54806	-1.63821	0.0172352	0.00200832	0.000952894	565422	chr7:56375606|-	TTTTGCATAACCAGTTCCACCCGTC	889991	NM_001128726.1
13158323	13158323	si:dkey-108k21.10	si:dkey-108k21.10	-1.33757	-1.51474	-1.06591	0.161909	0.0590053	0.743951	100333275	chr25:34545651|-	GACAAGGGTGCCGTTGAGCACCAAG	526274	XM_002666927.3
13154610	13154610	beta-1,4 N-acetylgalactosaminyltransferase 2-like	LOC100333855	-1.33749	-1.42201	-1.02742	0.0127313	0.00476329	0.773963	100333855	chr25:5176874|-	GCATATAAATGTCGAAACGAATCGT	554343	XM_002666777.4
13218881	13218881	notum pectinacetylesterase 2 [Source:ZFIN;Acc:ZDB-GENE-120215-77]	notum2	-1.33748	-1.19628	-1.71489	0.146627	0.350862	0.0175616	566040	chr6:10708653|+	TTAACCTCACCATAATGAGACTGGT	1186024	ENSDART00000127836
13191110	13191110	si:ch211-152l15.2 [Source:ZFIN;Acc:ZDB-GENE-110913-91]	si:ch211-152l15.2	-1.33743	-1.33629	-2.80047	0.143974	0.145008	0.00043575		chr4:48386311|+	CTACAGTTTATCTCCAGTTTGAATC	1309487	ENSDART00000150388
13184884	13184884	si:dkey-204h11.10 [Source:ZFIN;Acc:ZDB-GENE-070705-364]	si:dkey-204h11.10	-1.33735	-1.24582	-1.2321	0.00268585	0.0119405	0.0152672		chr4:75021269|-	TGAACAGGCAGCTACAGTCGGTGCT	740269	ENSDART00000148000
13287692	13287692	si:dkey-103d23.5	si:dkey-103d23.5	-1.33717	-1.14807	-3.02433	0.0562639	0.320104	2.8268e-05	795031	chr13:51646632|+	ACTGTACTTCTTGCACACGTCATCA	681582	NM_001113633.1
12990660	12990660	multiple inositol-polyphosphate phosphatase 1b	minpp1b	-1.33714	-1.22082	-1.03523	0.0332297	0.115811	0.767358	394075	chr12:17360875|+	TCTTAAAGCTCAGATGTACACCTCT	754603	XM_009306601.1
13128358	13128358	CDC28 protein kinase regulatory subunit 2	cks2	-1.33684	-1.33362	-1.31063	0.000391836	0.000414038	0.000621973	561930	chr22:21288404|+	CAAAGTCGACTGCTCAAGATACAAG	792310	NM_001044969.1
12966878	12966878	DEAH (Asp-Glu-Ala-His) box polypeptide 29	dhx29	-1.33683	-1.51828	-1.10618	0.00440553	0.000486173	0.209903	553505	chr10:8196204|+	TATGATGATCTGTATGGTCTTCTCG	1351160	XM_692841.7
12951220	12951220	si:dkey-9c18.3	si:dkey-9c18.3	-1.33644	-1.30223	-1.17749	0.0271535	0.039512	0.166989	101884814	chr1:54798402|-	AATGAACACTGGCGTATTGAAGATC	119299	XR_223218.2
13189665	13189665	uncharacterized LOC101886712	LOC101886712	-1.33633	-1.25848	-1.02916	0.122981	0.208759	0.868511	101886712	chr4:28639434|-	TCTGTTGATCAAATTTTTGCAAACA	857878	XR_660387.1
13010638	13010638	transmembrane 9 superfamily member 2-like	LOC558202	-1.33627	-1.52878	-1.22591	0.0140366	0.00179804	0.0591241	558202	chr14:31543182|+	TGCTTTCATTGTCTATCAATTTCGT	550513	XM_005173223.2
13209363	13209363	zgc:110283	zgc:110283	-1.33605	-1.57761	-1.38098	0.0340418	0.00385871	0.0216811	550268	no genomic hits	GATTACGTGTCAACAATGGTCATGC	554718	NM_001017605.1
13152816	13152816	zgc:112185	zgc:112185	-1.33602	-1.24738	-1.26091	0.00951872	0.0323329	0.0265849	541326	chr24:37793352|+	CAAATACATCGGCAATAACGCGTTT	113536	NM_001013454.1
12949081	12949081	docking protein 1a	dok1a	-1.336	1.03271	-1.17741	0.00409634	0.670509	0.055387	559168	chr1:40775582|-	CTTTTCTAGAATAATGTGTGTCCTC	975573	XM_682484.6
13142800	13142800	zgc:101048	zgc:101048	-1.33595	-1.84314	-3.23372	0.0735373	0.00245977	3.23015e-05	445188	chr23:42412972|-	TATCATATCCTTGTGACCTTTATTA	575355	NM_001003582.1
13189490	13189490	ST8 alpha-N-acetyl-neuraminide alpha-2,8-sialyltransferase 1	st8sia1	-1.33585	-1.11269	-1.05104	0.00297337	0.159543	0.490241	553210	no genomic hits	GAAAGTCTTTCTGTAGGGTTGCACA	362901	XM_005170806.2
13135642	13135642	tubulin, alpha 1b	tuba1b	-1.33561	-1.35475	-1.09687	0.0239658	0.0194241	0.400529	373080	chr23:35614761|-	CGACTTTTATGAGTCTGGTGAGAGA	1352013	NM_194388.2
13015512	13015512	si:ch211-126c2.4	si:ch211-126c2.4	-1.33553	-1.6009	-1.17711	0.0339636	0.00319227	0.188004	563788	chr14:30558584|+	TGTAATTTATTAGGACAATCCAGTC	1284756	XM_005157255.2
12916441	12916441		CT027772.1	-1.3355	-1.41554	-1.39681	0.360823	0.277887	0.295379		100/100_Multiple	GATGTTATTCATTATGTGTCGCCCC	1382157	ENSDART00000157431
12916577	12916577		CT027772.1	-1.3355	-1.41554	-1.39681	0.360823	0.277887	0.295379		100/100_Multiple	GACAAGGGTGTCCATTGTCTCCTTA	708560	ENSDART00000157431
13145637	13145637	polymerase (DNA directed), alpha 1	pola1	-1.33548	-1.61906	-1.19276	0.0636932	0.00716338	0.226389	317740	chr24:23695685|-	GATTTCCGCGCCAAAGTGTCTTCCC	329616	NM_001305464.1
13129181	13129181	calpain 2, (m/II) large subunit, like	capn2l	-1.33546	-1.8221	-1.66747	0.152757	0.0112354	0.0234582	550505	chr22:26646872|-	CATTTAAGTAGCATACCCCAATTAG	1089077	NM_001017807.1
13031712	13031712	apolipoprotein A-IV b, tandem duplicate 1 [Source:ZFIN;Acc:ZDB-GENE-030131-1263]	apoa4b.1	-1.33542	-1.1294	1.10652	0.0291594	0.296905	0.38051	322543	chr16:23999051|-	GTCCCACTGGTATTGCTTAGTCCAG	78275	ENSDART00000129525
12963662	12963662	EH-domain containing 1b [Source:ZFIN;Acc:ZDB-GENE-030131-2069]	ehd1b	-1.33539	-1.57471	-1.40391	0.00648425	0.000437925	0.00267764	447839	chr10:27106549|-	GAACTTCTGCGCGTGACAGTACGAG	331861	ENSDART00000012717
13032086	13032086	immunity-related GTPase family, q1	irgq1	-1.33538	-1.21118	1.07262	0.151185	0.32385	0.710521	565312	chr16:25894222|-	TCTTCTTGGACTTTTGCTGGCATGC	997356	XM_688591.6
13123924	13123924	SEC13 homolog, nuclear pore and COPII coat complex component [Source:ZFIN;Acc:ZDB-GENE-040426-2649]	sec13	-1.33531	-1.4871	-1.44281	0.000167826	1.75117e-05	3.12593e-05	798071	chr22:31133859|-	TCACTAATGCAAGCCCACTGTCCGT	1074258	NM_213335.1
13172621	13172621	TNF receptor-associated protein 1	trap1	-1.33505	1.04743	-1.27753	0.27708	0.856287	0.351823	571959	chr3:9659184|-	TACACATGGAAAAAAGCTGCTGCAC	825774	NM_001113625.1
13021429	13021429	lipolysis stimulated lipoprotein receptor	lsr	-1.335	-1.27959	-1.23787	0.00707802	0.0154919	0.0291698	553218	chr15:34106890|+	TGTGTTTTCTCAGGCAGGTGCGTCC	727752	NM_001025472.1
13003775	13003775	prominin 2	prom2	-1.33497	-1.3132	1.05901	0.0120764	0.0159382	0.539585	556596	chr13:28617497|-	GAGTTTGTTTAGTCCGCTCCAATGT	345728	NM_001302229.1
13052104	13052104	UDP-galactose-4-epimerase	gale	-1.33484	-1.44876	-1.38767	0.0321543	0.0104876	0.0187917	678540	chr17:24861991|+	TAGAAATACGCCATACAGTGTGCTT	300730	XM_005158523.2
13281176	13281176	extended synaptotagmin-like protein 3	esyt3	-1.33466	-1.37485	-1.19821	0.0919679	0.0678055	0.26487	553238	chr9:23973193|+	TAGCCCCGGGAGAGTGAGTTCATAC	6214	NM_001123233.1
13279738	13279738	dynamin 2a	dnm2a	-1.33461	-1.42752	-1.49041	0.105682	0.0546792	0.0357502	559334	no genomic hits	GAACAACCCCGTTCTTGTTGGTGCA	126669	XR_660501.1
12977361	12977361	canopy 2 [Source:ZFIN;Acc:ZDB-GENE-060315-4]	cnpy2	-1.33431	-1.30663	-1.05719	0.00287987	0.00440805	0.438394	664684	chr11:2473585|+	GACAAACTAATAAGAACTCTGCGCT	880835	ENSDART00000056065
12945610	12945610	serine peptidase inhibitor, Kazal type 4	spink4	-1.33431	-1.48946	1.25961	0.0907593	0.0289947	0.162482	100331208	chr1:11448353|-	AAGAAACAGGCCGAACACAAGCAGT	107885	XM_002660342.4
12985187	12985187	syntaxin 4 [Source:ZFIN;Acc:ZDB-GENE-030131-2455]	stx4	-1.33419	-1.39999	-1.12165	0.00715803	0.0030751	0.191527	323735	chr12:20505736|-	TATTGATGGACGCTGAGAGATGCTG	303031	ENSDART00000074384
13153610	13153610	regulator of microtubule dynamics 1	rmdn1	-1.33415	-1.44687	-1.13083	0.0727683	0.0294268	0.404128	558162	chr24:42219677|+	TGTGTGTTACTGCTGAGAGACCCTC	794105	NM_001105106.1
12975354	12975354	UDP glucuronosyltransferase 1 family, polypeptide B7	ugt1b7	-1.33404	-1.23147	-1.19384	0.00639554	0.0295107	0.0545391	795261	chr11:30049568|-	ATAATAGACTCTCAGCGGTGGCCCG	728463	NM_001172769.1
13278040	13278040	S100 calcium binding protein A11	s100a11	-1.33398	-2.34191	-1.84047	0.20333	0.00348012	0.0189181	100307070	chr19:7649323|-	CTGGGAGATGTAGAGTTAAAGATGA	1067438	NM_001282183.1
13288406	13288406	S100 calcium binding protein A11	s100a11	-1.33398	-2.34191	-1.84047	0.20333	0.00348012	0.0189181	100307070	chr19:7649323|-	CTGGGAGATGTAGAGTTAAAGATGA	1067438	NM_001282183.1
13215359	13215359	protease, serine, 60.2 [Source:ZFIN;Acc:ZDB-GENE-050320-109]	prss60.2	-1.33392	-1.49005	-1.57384	0.0443395	0.0108843	0.00561733	541408	chr6:39100862|-	CCCATTTATACAGTTGTGCTTGTCA	945764	ENSDART00000003716
12928067	12928067	phosphofructokinase, liver b [Source:ZFIN;Acc:ZDB-GENE-050417-62]	pfklb	-1.33389	1.06556	-1.24051	0.0180132	0.531799	0.0573687	550259	chr11:44870449|+	TAGCATCGATCATTGAATCAAAAAA	464597	ENSDART00000158455
13287606	13287606	diphthamide biosynthesis 3	dph3	-1.33379	1.09164	-1.21322	0.0728707	0.547248	0.203379	553692	chr6:15000646|-	CGACCTCGTCGTGAAAAACCGTCAT	282326	NM_001159824.2
13207222	13207222	C-X-C motif chemokine 11-like	LOC101883535	-1.33377	1.05868	1.0868	0.000613321	0.312571	0.154312	101883535	chr5:41482104|+	TCAAGAGCCCTCCTGATTAATTCCT	697949	XM_009301717.1
13239476	13239476	uncharacterized LOC560118	LOC560118	-1.33365	-1.22141	-1.41476	0.0235169	0.0884929	0.00988047	560118	100/100_Multiple	GAAAGCTTGGTTGAGTCCAGGTCCA	73025	XR_117814.3
13006415	13006415	mutS homolog 6 (E. coli)	msh6	-1.33363	-1.36335	1.00077	0.00622142	0.00416847	0.992392	260437	chr13:48089862|+	GCGCGAGCAGCTCACAACACTGATT	1192105	NM_182860.1
13094399	13094399	desmoglein 2, tandem duplicate 1	dsg2.1	-1.33362	-1.32552	1.08887	0.149275	0.156981	0.649649	560026	chr20:7337940|-	ATAAATCCGCTGAAACAGCTGTGCG	806237	NM_001256637.1
13183146	13183146	asparagine-linked glycosylation 10	alg10	-1.33333	-1.34199	1.00248	0.0241912	0.0219723	0.981545	100331575	chr4:28390843|-	TCATTAAACCGCTGCCTTAGAAGCG	147455	XM_002661466.3
12961328	12961328	follistatin b	fstb	-1.33322	-1.42548	-1.40486	0.0449167	0.0190816	0.0229546	566538	chr10:9134712|-	CCGCATCCTCAGAAACAGTGGAGAG	972162	NM_001039631.1
13217053	13217053	guanine nucleotide binding protein (G protein), beta polypeptide 1b [Source:ZFIN;Acc:ZDB-GENE-040426-2855]	gnb1b	-1.33321	-1.52435	-1.53472	0.0862958	0.0209562	0.019525	406796	chr6:53333855|+	GCGGCGCTCTTACGCAGGAATGGAA	393611	ENSDART00000172465
12994904	12994904	1-acylglycerol-3-phosphate O-acyltransferase 5 (lysophosphatidic acid acyltransferase, epsilon) [Source:ZFIN;Acc:ZDB-GENE-060929-914]	agpat5	-1.33302	-1.3074	-1.48705	0.00171866	0.00259948	0.000215407	767778	chr13:6151111|+	GTATCGCGGAAGCATATTCAAACGC	956774	ENSDART00000092105
13278906	13278906	arginyl-tRNA synthetase	rars	-1.33288	-1.25863	-1.37663	0.00697284	0.0204297	0.00391841	337070	chr21:35292924|-	TGTTGAACAGCCACAAATGATACAA	234292	NM_200048.1
13055553	13055553	sucrase-isomaltase, intestinal-like	LOC100331289	-1.33285	-1.21311	-1.35608	0.00371979	0.0263078	0.00266486	100331289	chr18:2207438|-	TACAACGATTAATGCGACAGCGACC	402552	XM_002666619.4
13175879	13175879	zgc:153733	zgc:153733	-1.33285	-1.42221	-1.14627	0.0189064	0.00702679	0.200934	556313	chr3:32693625|+	AACTAGGCCGAGATGTGCAGTAGCC	271200	NM_001045399.1
13254170	13254170	vestigial like 4 like	vgll4l	-1.33254	-1.84962	-1.42443	0.0254034	0.000373366	0.00967104	562092	chr8:31090105|+	TGAACAGCAATAGCCCATACAGTGA	1085867	NM_001079998.1
13285542	13285542	UDP glucuronosyltransferase 5 family, polypeptide A4	ugt5a4	-1.33247	-1.28061	-2.18607	0.0249245	0.0450569	6.91014e-05	100415798	chr25:28939889|+	GAGCTTCTCCATACATGGTCCAGCG	1378580	NM_001177498.1
13253553	13253553	monoglyceride lipase	mgll	-1.33245	-1.33365	1.23219	0.0164653	0.0162289	0.0590272	378960	chr8:26273490|-	TAACGAAGCCGGTGTTTGACAGCGG	224188	ENSDART00000053463
12953187	12953187	UDP glucuronosyltransferase 5 family, polypeptide B4	ugt5b4	-1.33223	-1.30417	-1.3142	0.0112101	0.0161774	0.0141655	791210	chr1:8946981|+	TCACAAAGAAACAGCTGGTACCCAG	830595	NM_001080692.1
13169749	13169749	si:dkey-248g21.1 [Source:ZFIN;Acc:ZDB-GENE-131119-67]	si:dkey-248g21.1	-1.33214	-1.10031	-2.74229	0.0520223	0.468972	4.28089e-05		chr3:48684161|-	CCCCGTTGACATAACTTCGGATTAT	985619	ENSDART00000153971
13065014	13065014	vasodilator-stimulated phosphoprotein b	vaspb	-1.33196	-1.47864	-1.07959	0.00363778	0.000548305	0.309789	550487	no genomic hits	TTATCACAACCTGCTGGTCAGTCTG	155568	XM_005173680.2
13190044	13190044	zgc:173615	zgc:173615	-1.33196	-1.24634	-1.69347	0.151872	0.258356	0.0195666	100150682	chr4:67220984|+	TGAAACGTCTGGTGCAGTTCTAATT	781143	XM_003198327.3
13198414	13198414	PAP associated domain containing 4 [Source:ZFIN;Acc:ZDB-GENE-050522-536]	papd4	-1.33191	-1.33037	-1.21026	0.00301484	0.00308553	0.0234318	553626	chr5:51186787|-	TAGGAAAGGCTGATTTGGTAAGCGA	109260	ENSDART00000167491
13034281	13034281	si:ch211-135n15.2	si:ch211-135n15.2	-1.33147	-1.31897	-1.01576	0.0318305	0.0363609	0.890757	557207	chr16:42868925|-	ACGGCGTGTTTGTCTTGGGTCATTT	353514	XM_009292608.1
13055644	13055644	uncharacterized LOC100000278	LOC100000278	-1.33142	-1.36094	-1.43053	0.0233024	0.0167778	0.00809437	100000278	chr18:5148997|-	CACAAGCATTGAGGGAGAAGTTCGC	28812	XM_009293385.1
13076094	13076094	ribosomal protein L30	rpl30	-1.3314	-1.5161	-1.38443	0.0015285	0.000131966	0.000686859	336713	chr19:33268190|-	TTTCCTGATTAGTCCGATTTGGCCA	386098	NM_200028.1
13053260	13053260	centromere protein F	cenpf	-1.33139	-1.72084	-1.44272	0.0126542	0.000301041	0.00346136	497403	chr17:32770738|+	TAAAGGCACATTTCTGCTCGGCGTG	1377014	XM_002665215.4
13281636	13281636	si:dkey-208k4.3	si:dkey-208k4.3	-1.33096	-1.27924	-1.32582	0.0485656	0.0802208	0.0510099	100003636	no genomic hits	GGTTCTGACATTGCCCAAATCTTTT	1358152	XM_009300553.1
12958571	12958571	exportin 1 (CRM1 homolog, yeast) a	xpo1a	-1.33095	-1.4337	-1.17302	0.0588072	0.0241153	0.253945	558395	chr1:53024571|+	TCCTGAGCCTGACGGAGAGACGCTT	1018956	XM_009294702.1
13277236	13277236	polymerase (RNA) II (DNA directed) polypeptide B	polr2b	-1.33091	-1.27712	-1.16766	0.0340168	0.0604314	0.203663	100149268	no genomic hits	GCAGGTAACGAGGCGGTTCCTCCAC	615	NM_001024461.3
13049382	13049382	growth differentiation factor 3	gdf3	-1.33085	-1.52628	-1.08451	0.00673164	0.000675262	0.333602	30125	chr17:4081298|+	CAGTTTGATGGGAACGCAACAGGGC	43113	NM_130948.1
13119801	13119801	si:dkey-15h8.10 [Source:ZFIN;Acc:ZDB-GENE-050208-706]	si:dkey-15h8.10	-1.33076	-1.19742	1.11999	0.241816	0.448478	0.62968		chr22:1887651|-	CGAATGAACGCGTCAGTGCTGACGT	316284	ENSDART00000164865
13077466	13077466	uncharacterized LOC103910360	LOC103910360	-1.33021	-1.77971	-1.4578	0.111094	0.00680257	0.0455485	103910360	chr4:203980|+	AACACACTCCTTTATTCCACAATCA	648664	XM_009299926.1
13075090	13075090	asparagine synthetase	asns	-1.32995	-1.35922	-1.11936	0.00788045	0.00534628	0.201761	394138	chr19:26070186|+	TAAACGCATCCTCAGTAGCATAACA	198783	NM_201163.3
13219413	13219413	zgc:92027	zgc:92027	-1.32995	-1.392	-1.35341	0.0024277	0.000987019	0.00170483	449543	chr6:13864254|+	CAACCATGGTCTACTTTGGCACAGA	691776	NM_001005585.1
13287142	13287142	diaphanous-related formin 3	diaph3	-1.32983	-1.37189	-1.19929	0.0179551	0.0110052	0.0952069	445230	chr11:31457034|-	GATCCGGATACTGGAAAATCTGTCC	934288	NM_001003624.1
13163525	13163525	Fanconi anemia core complex associated protein 24	faap24	-1.32964	-1.53729	-1.29143	0.00488312	0.000400749	0.00862787	559470	chr25:35738074|+	CTTTAATACTGAATCGAGGCACCGT	776127	NM_001089523.1
13132620	13132620	primase, DNA, polypeptide 1	prim1	-1.3296	-1.72379	-1.07382	0.0380074	0.00145709	0.552191	30440	chr23:17917837|+	GAAGGGAGGCCAGTACTATGATAAG	106890	NM_201448.1
12983546	12983546	NADH dehydrogenase (ubiquinone) 1 alpha subcomplex, 4	ndufa4	-1.32954	-1.75411	-1.04681	0.036485	0.00112355	0.697626	406298	chr12:9842979|-	AATTGTTTCATCACGGTTGCAAGCA	1379438	NM_213025.1
12951348	12951348	si:ch211-196c10.15 [Source:ZFIN;Acc:ZDB-GENE-141216-138]	si:ch211-196c10.15	-1.32938	-1.19537	-1.88421	0.0641	0.215347	0.00139667	103911503	100/100_Multiple	TAAGCAAACAGTATATGTTTAGAGT	1222535	ENSDART00000141090
13076996	13076996	zgc:123103	zgc:123103	-1.32937	-1.40772	-1.30268	0.096703	0.0537403	0.118715	641325	100/100_Multiple	TCCAATCTGAAAGGTGCGCACTGTG	838640	NM_001037120.1
13015586	13015586	calcium binding protein 39, like 1 [Source:ZFIN;Acc:ZDB-GENE-040426-2897]	cab39l1	-1.32917	-1.39472	-1.16327	0.000203875	6.85757e-05	0.0091657	406822	chr14:31137218|+	TAAAGTTCCGCATGCACAAGTCAGA	182732	ENSDART00000018347
13077561	13077561	solute carrier family 30 (zinc transporter), member 8 [Source:ZFIN;Acc:ZDB-GENE-060315-10]	slc30a8	-1.32916	-1.71855	1.09062	0.0777704	0.00488793	0.554683		chr19:46768030|-	TATGCAACGAGGCACTGGACAAACT	114933	ENSDART00000170755
13106626	13106626	collagen alpha-5(IV) chain-like	LOC103909368	-1.32915	-1.12636	-1.17949	0.00855159	0.185785	0.079498	103909368	chr20:52897083|+	CCTGGGGTGCCCTTGATGATTCTCA	237789	XM_009295020.1
13116237	13116237	claudin h	cldnh	-1.32901	-1.35965	1.01733	0.0152911	0.0105611	0.857421	81587	chr21:25702840|+	GGATTTGTCTGCACCACCTATGGCA	799191	NM_131767.1
12952982	12952982	actin, beta 1	actb1	-1.32876	-1.38769	1.0172	0.0245815	0.0129173	0.872483	57934	chr1:7965792|-	AACACAGTGCTGTCTGGAGGTACCA	552395	NM_131031.1
13282588	13282588	glutathione peroxidase 1a	gpx1a	-1.32874	-1.27055	-1.1186	0.0244095	0.0480798	0.306998	352926	no genomic hits	TGCAGTTCTCCTGGTGCCCGAACTG	761219	NM_001007281.2
13284208	13284208	glutathione peroxidase 1a	gpx1a	-1.32874	-1.27055	-1.1186	0.0244095	0.0480798	0.306998	352926	no genomic hits	TGCAGTTCTCCTGGTGCCCGAACTG	761219	NM_001007281.2
13225480	13225480	si:ch73-368j24.12	si:ch73-368j24.12	-1.32864	-1.44577	1.04381	0.0166323	0.00445467	0.661042	100537402	chr7:6281425|+	TCTTCTTGGGAGCTTTTGCCGGCGT	42430	XM_003198885.2
13207875	13207875	small nuclear RNA activating complex, polypeptide 4	snapc4	-1.3285	-1.39609	-1.20492	0.00613049	0.0024962	0.0417414	561241	chr5:50548634|+	CTCTGAATCCGCAAACGCTCTGTCT	1196204	NM_001258410.1
13285902	13285902	annexin 3A like	zgc:113858	-1.32839	-1.25699	1.003	0.0176127	0.043186	0.975683	557323	no genomic hits	AGCAACCACTCAGCATCATTGACTG	1253112	NM_001025490.1
13158325	13158325	histone cluster 2, H3c [Source:ZFIN;Acc:ZDB-GENE-070424-8]	hist2h3c	-1.3281	-1.40413	-1.2605	0.0155081	0.00636358	0.0369867	570618	chr25:34546698|-	GAGCTGAGTTATCCTATAGGACTGT	1308321	ENSDART00000133379
12990930	12990930	desumoylating isopeptidase 1b [Source:ZFIN;Acc:ZDB-GENE-040426-936]	desi1b	-1.32808	-1.33992	-1.28042	0.0419413	0.0372774	0.0681882	793871	chr12:18774059|+	TGCAGTCCTGGTAAAAATGTCCTCT	477838	NM_200208.1
13241367	13241367	eukaryotic translation initiation factor 4, gamma 2a [Source:ZFIN;Acc:ZDB-GENE-030131-2173]	eif4g2a	-1.32801	-1.35486	-1.39819	0.00143182	0.000937916	0.000497963	323453	chr7:66429790|-	CAAGCACCTTGCAGATGGAGCGAGT	1265365	ENSDART00000162763
12963993	12963993	protein-kinase, interferon-inducible double stranded RNA dependent inhibitor, repressor of (P58 repressor) a [Source:ZFIN;Acc:ZDB-GENE-040426-2045]	prkrira	-1.32794	-1.39446	1.01134	0.00409682	0.00162639	0.878392	406354	chr10:32114884|-	TAAAGCAGTAAATTGATAGGCACTC	864389	ENSDART00000062309
13213452	13213452	cell death-inducing DFFA-like effector c [Source:ZFIN;Acc:ZDB-GENE-030131-4591]	cidec	-1.3278	-1.28978	-1.15421	0.00753112	0.0129114	0.110434	564304	chr6:19150837|+	CCACAGGATTTTATTGGCTGCCTAA	336886	NM_001045047.1
13305252	13305252	fucosidase, alpha-L- 1, tissue, tandem duplicate 1	fuca1.1	-1.3276	-1.36361	-1.54592	0.0290451	0.0197289	0.0035299	335494	no genomic hits	TGGCTTGTACCTGCTGACCAGATCG	154611	NM_212740.1
13125755	13125755	si:rp71-36a1.3	si:rp71-36a1.3	-1.3275	-1.55548	1.23448	0.00784483	0.000581033	0.0307746	100034563	chr22:5907744|+	GAACAGTAATATGCACTCAGCTCAA	1284126	ENSDART00000171514
13163248	13163248	si:dkey-261m9.13	si:dkey-261m9.13	-1.32722	-1.59337	1.02849	0.0198223	0.00139777	0.780659	103908674	chr25:34638097|+	TCCAAAGCCGTACAGAGTACGTCCC	252640	XM_009298191.1
13043120	13043120	actin, alpha, cardiac muscle 1b	actc1b	-1.32714	-1.27381	-1.20477	0.0015438	0.00385189	0.014826	58114	chr17:117186|-	GCAATCTCTCAGTCTCTCAGCCGTA	538173	NM_131591.1
13014779	13014779	Nedd4 family interacting protein 1	ndfip1	-1.32701	-1.29639	1.05092	0.141469	0.172835	0.78188	324047	chr14:23419929|-	TCAGCTTCAGTGTCAGCCGCTGCGG	556618	XM_005173100.2
13152434	13152434	minichromosome maintenance complex component 4	mcm4	-1.32697	-1.56269	-1.10429	0.0428625	0.00527764	0.423579	337598	chr24:35648891|+	TATTGTAACCAGAAAGGCTCCACAC	169919	NM_198913.2
12938577	12938577	transmembrane protein 265	tmem265	-1.32697	-1.49144	-1.75147	0.292929	0.150361	0.056287	100535763	chr14:30247569|-	CAAGTGCACGTAAGCTGCCTACAAA	451741	XM_003199903.3
12939501	12939501	transmembrane protein 265	tmem265	-1.32697	-1.49144	-1.75147	0.292929	0.150361	0.056287	100535763	chr14:30247553|-	GCCTACAAATGACACACTGCAATCA	830562	XM_003199903.3
13232957	13232957	uncharacterized LOC103910681	LOC103910681	-1.32649	1.02669	-2.09625	0.0853938	0.859423	0.000885321	103910681	chr18:32555103|-	CTGATGTAGCGAGGAGATTACATGA	60153	XR_661107.1
13002031	13002031	si:ch211-195e19.1	si:ch211-195e19.1	-1.32649	-1.33239	-1.21167	0.0806637	0.0768343	0.21143	100002956	chr13:11545344|+	GAAGATAGCGGTTTGCTTCATTAGT	21895	XM_009307204.1
13300810	13300810	sulfotransferase family 1, cytosolic sulfotransferase 7	sult1st7	-1.32645	-1.35108	-1.28058	0.0540428	0.042967	0.0836826	100196920	no genomic hits	GTAATTTAATAGAGGATATGTCTGG	877339	NM_001139481.1
13278988	13278988	phosphorylase kinase, alpha 1b (muscle)	phka1b	-1.326	-1.20901	-1.24363	0.0871711	0.226303	0.170551	562402	no genomic hits	AGAGGTACGTCATGCTCCCGAAGCG	542151	XM_009295579.1
12978322	12978322	zgc:110712	zgc:110712	-1.32597	-1.3795	-1.12836	0.00826503	0.00410021	0.174185	550250	chr11:11582411|+	TACATCGACATTGAGTGATTACACA	591557	NM_001017588.1
13119012	13119012	zgc:66156 [Source:ZFIN;Acc:ZDB-GENE-040426-1554]	MYH13 (1 to many)	-1.32584	-1.1287	-1.31157	0.0377064	0.316906	0.0437554		chr22:249863|+	TGTTTCCAGGAAGATCGTGTCAGAG	61291	ENSDART00000158134
13280242	13280242	adaptor-related protein complex 1, beta 1 subunit	ap1b1	-1.32575	-1.34735	-1.36667	0.00452844	0.0033156	0.00253495	562166	no genomic hits	CAAAGATCTCTCCTTTCTTGGTAGT	193317	NM_001128530.1
13180570	13180570	kit ligand b [Source:ZFIN;Acc:ZDB-GENE-070424-2]	kitlgb	-1.32569	-1.42567	-1.29526	0.00564357	0.00151369	0.00883749	553181	chr4:9507599|-	TCCCGATGGAGAGCATGGCGTGCTC	1104172	ENSDART00000080842
13222064	13222064	core 1 synthase, glycoprotein-N-acetylgalactosamine 3-beta-galactosyltransferase, 1b	c1galt1b	-1.32567	-1.38504	-1.4768	0.0101085	0.00475215	0.00168753	337131	chr6:39192054|+	TCAGACTGCTGGAGTTGTCGCCACA	1094109	XM_005166018.2
13277450	13277450	2,4-dienoyl CoA reductase 1, mitochondrial	decr1	-1.32541	-1.50975	1.17681	0.00298023	0.000274839	0.0412331	436717	chr16:36794662|-	GAAGTCGGATTCAGCGACGCACTGA	1315191	ENSDART00000139069
13280128	13280128	aminolevulinate dehydratase [Source:ZFIN;Acc:ZDB-GENE-050417-123]	alad	-1.32536	-1.8395	1.04815	0.0859516	0.00285217	0.752184	550338	chr5:53850701|+	GTTACCCCAGTACAGATAAGCCACG	162548	ENSDART00000160492
13108948	13108948	glutathione S-transferase theta 1b [Source:ZFIN;Acc:ZDB-GENE-040426-1491]	gstt1b	-1.32532	-1.25627	-1.26965	0.0281667	0.0621651	0.0531378	393556	chr21:15617124|-	TAAGTATCGTCTAGTTCCACCCCGC	528808	ENSDART00000015841
13194686	13194686	MARVEL domain containing 2b	marveld2b	-1.32526	-1.45859	-1.14094	0.0215094	0.00509715	0.21892	563122	chr5:25604415|-	TGATGTCACGATCCAAACCGGTTTG	212157	NM_001126406.1
13033509	13033509	RAB42, member RAS oncogene family	rab42b	-1.3249	-1.52322	-1.33108	0.0559133	0.010198	0.0527803	550378	chr16:35448693|-	CCTCTGCTTTTCTAAAAAAGAGTCG	420147	NM_001017683.2
12960559	12960559	thymic stromal cotransporter homolog	LOC100002406	-1.32482	-1.84699	1.08662	0.231739	0.0223959	0.712278	100002406	chr10:4924129|-	TGTCAAAAAACGAGCTGGCCACCTG	821038	XM_001921427.5
13287772	13287772	collagen, type XVII, alpha 1b	col17a1b	-1.32464	-1.28076	-1.23316	0.00594732	0.0114188	0.0244314	568794	chr13:24626048|-	CCAGTGGAAGGAGCTAAATTATTGT	54191	XM_005156931.2
13032118	13032118	tripartite motif containing 35-28	trim35-28	-1.32454	-1.4145	-1.21704	0.000264815	6.15156e-05	0.00254703	559351	chr16:26566251|-	TGCTATCTGCCATGTCGGATCCGAG	554568	NM_001109704.1
13214106	13214106	inositol polyphosphate-5-phosphatase, 145kDa	inpp5d	-1.3244	-1.43363	1.16017	0.0367909	0.0124511	0.222287	559103	chr6:28150430|-	TCTTAAAACTGATAGCCGCTCCTGC	906807	XM_001922972.4
13116265	13116265	stromal cell-derived factor 2	sdf2	-1.32436	-1.33899	-1.46373	0.0192811	0.0161975	0.0041744	336879	chr21:25984929|+	GGTAATCTGTTTGATGCGCAAAACT	503430	NM_200039.1
13137508	13137508	si:ch73-142c19.1 [Source:ZFIN;Acc:ZDB-GENE-090311-15]	FBXW12	-1.32395	-1.51358	-1.20882	0.0553927	0.010713	0.168466	100142653	chr23:4453523|+	TAATCAAGCACAAGTACATTGTAGC	1149066	ENSDART00000081823
13255850	13255850	sulfotransferase family 1, cytosolic sulfotransferase 3	sult1st3	-1.32386	1.04992	-1.14577	0.0562161	0.708562	0.310745	368270	no genomic hits	AGCTCTGTTCCGAATGGTATCCCTT	266628	NM_183348.2
13223891	13223891	translocase of outer mitochondrial membrane 34	tomm34	-1.32383	-1.33783	-1.18148	0.00532102	0.00435128	0.0543699	323361	chr6:52234622|+	GATGAGCACCACGTTTTACCGGCTG	264537	NM_199638.2
13010174	13010174	hyaluronan-mediated motility receptor (RHAMM)	hmmr	-1.32381	-1.63089	-1.07387	0.0423397	0.00296929	0.556933	322012	chr14:28239246|-	CTCAAGCGTCAACCACTTGTTCACA	899223	NM_199580.2
13281356	13281356	SLAIN motif family, member 1b	slain1b	-1.32362	-1.24428	-1.48487	0.0979913	0.182451	0.0296839	100151758	100/100_Multiple	GCTAAATCTCGTGACAAAGTCGCTA	287326	NM_001127473.1
13281820	13281820	SLAIN motif family, member 1b	slain1b	-1.32362	-1.24428	-1.48487	0.0979913	0.182451	0.0296839	100151758	100/100_Multiple	GCTAAATCTCGTGACAAAGTCGCTA	287326	NM_001127473.1
13280464	13280464	novel immune-type receptor 5	nitr5	-1.32313	-1.13798	-1.22996	0.000188588	0.0170867	0.00135011	100216319	chr7:17318627|+	CTGTACAGCGTTCACAATCTTCAGA	438253	NM_001142268.1
13258909	13258909	ceroid-lipofuscinosis, neuronal 5	cln5	-1.32304	-1.31593	1.4225	0.00906812	0.00999688	0.00258953	569407	chr9:16851099|-	TATGTGCGGTGAACAAACTGGGAAC	978778	XM_009304580.1
12965524	12965524	drebrin-like a	dbnla	-1.32294	-1.41701	-1.47176	0.165872	0.0941408	0.0683707	431748	chr10:42530161|-	TACTCAGGTTTACCGCCATTGTGGA	343036	NM_001002201.1
12924531	12924531		CABZ01080371.2	-1.32282	-1.50823	-1.7413	0.208872	0.0795769	0.0266761	792477	chr15:48277|+	GAGCCGGAGCTTACTGAGGGAACAC	732462	ENSDART00000163337
12925889	12925889		CABZ01080371.2	-1.32282	-1.50823	-1.7413	0.208872	0.0795769	0.0266761	792477	chr15:48302|+	ACACTCCAGCGTCAGTCAATGAAGA	30206	ENSDART00000163337
12932063	12932063		CABZ01080371.2	-1.32282	-1.50823	-1.7413	0.208872	0.0795769	0.0266761	792477	chr15:48302|+	ACACTCCAGCGTCAGTCAATGAAGA	30206	ENSDART00000163337
13132330	13132330	kelch-like family member 26 [Source:ZFIN;Acc:ZDB-GENE-030131-5975]	klhl26	-1.32276	-1.35053	-1.11351	0.124565	0.10256	0.528133	558035	100/100_Multiple	ACCTGGTGCTGTGCTCGTGCCATAT	643260	ENSDART00000075998
13099254	13099254	microsomal glutathione S-transferase 3a	mgst3a	-1.32266	-1.2786	-1.47681	0.0119815	0.021733	0.00197805	406736	chr20:48773403|+	CGGAGGCTGGAAGACAAAAGATCAC	955706	XM_005160877.2
13000331	13000331	kinesin light chain 1b	klc1b	-1.32247	-1.37973	-1.62975	0.0382796	0.0213864	0.00251593	335499	chr13:51528886|-	GACTCGTCACCTGCCTTGTTCAGGA	156524	NM_199954.1
13280554	13280554	E2F transcription factor 8	e2f8	-1.32244	-1.409	-1.14535	0.0351047	0.0145039	0.253692	565952	chr7:16324614|+	CAGCATAGTAAAAAGTGTCGCCCGA	816166	XM_689219.7
13179672	13179672	cytidine monophospho-N-acetylneuraminic acid hydroxylase	cmah	-1.32236	-1.32117	-1.15814	0.00106195	0.00108345	0.0304819	431739	chr4:2381410|-	CGCAGCACTGTGTGCGAGACCTGAG	327737	NM_001002192.1
13173934	13173934	selenoprotein W, 2b	sepw2b	-1.32229	-1.46673	-1.42597	0.00954398	0.0016581	0.00260839	378438	chr3:19954031|+	CATGGGCACAGAAATCATTTCACAG	855027	NM_194418.2
13248014	13248014	si:ch211-158d24.4	si:ch211-158d24.4	-1.32225	-1.31907	-1.55552	0.116698	0.119419	0.0238703	560966	chr8:41639927|-	CAGTGAAAATATGATCGAGCCCTCA	1354228	NM_001123259.1
13273141	13273141	si:dkey-71b5.6	si:dkey-71b5.6	-1.32217	-1.49914	-1.48552	0.101198	0.0277207	0.03045	100294632	chrUn_KN149843v1:3712|+	CTTATTAATATTCATTTGGGCCTGA	1268778	NM_001159763.1
13277722	13277722	ADP-ribosylation factor 6b	arf6b	-1.32204	-1.34249	-1.09939	0.00245386	0.00178681	0.178305	100003206	chr17:45748990|+	CAAGTTATGTCTGTGGTAAGCCCGC	785298	NM_001161375.1
13285304	13285304	ADP-ribosylation factor 6b	arf6b	-1.32204	-1.34249	-1.09939	0.00245386	0.00178681	0.178305	100003206	chr17:45750033|+	TAAAGGATGGTGGTCTTCCCTGCCG	83648	NM_001161375.1
13304536	13304536	si:ch211-106j24.1	si:ch211-106j24.1	-1.32183	-1.46314	-1.11289	0.0104641	0.00191117	0.238214	555478	chr7:15153403|+	CCTGCATCTGAGTGATGGCAATAAT	1364492	XM_677895.4
13225939	13225939	synaptotagmin VIIb [Source:ZFIN;Acc:ZDB-GENE-090601-6]	syt7b	-1.32162	-1.76997	-1.4891	0.262379	0.0387893	0.123448	100334336	chr7:13080228|-	GACTTCAAAAGTGATTGGTTAACTC	831231	ENSDART00000171777
12950382	12950382	ARP2 actin-related protein 2a homolog (yeast)	actr2a	-1.32155	-1.38609	-1.25072	0.00614791	0.00255015	0.018164	406820	no genomic hits	ACACTTCACAAACCCTGTCCCGTTG	841711	NM_213499.1
13232466	13232466	zgc:158420	zgc:158420	-1.3215	-1.36152	-1.16683	0.0440447	0.0295873	0.222957	100144560	chr7:64350351|+	AATAGCCAGTGGTTATCCTCCCCAA	73743	NM_001123055.1
13049337	13049337	bradykinin receptor B1	bdkrb1	-1.32131	-1.21096	-1.08311	0.0159185	0.0697422	0.408192	368199	chr17:2657342|+	GTTGTCGTAGAGGTTAAAGCAGTCC	1069372	NM_183073.2
13223317	13223317	retinol dehydrogenase 20	rdh20	-1.32122	-1.45681	-1.98396	0.31878	0.188951	0.0309086	555864	chr6:46456646|+	TTTCAGTGGGCTATTGCCTCCTCTC	103758	XM_678508.6
13302806	13302806	pre-B-cell leukemia homeobox 3a	pbx3a	-1.32117	1.01246	-1.46156	0.036097	0.913729	0.00899856	387532	no genomic hits	CCCGTGCTTTTTTGCCTGCGCCTCG	335346	XM_005171737.2
13300132	13300132	novel immune-type receptor 10a	nitr10a	-1.32114	-1.512	-1.32426	0.0101889	0.00110358	0.0097698	100034364	no genomic hits	GACAGTTTCTCCCTGCTGAGCCTGT	717671	NM_001083034.1
13217732	13217732	zgc:114175	zgc:114175	-1.32069	-1.50017	-1.14256	0.0149604	0.00199937	0.177409	619257	chr6:28350|+	CTGGCACTCTGACAGTCTTCCTCAG	1224521	NM_001033738.1
13280650	13280650	SWI/SNF-related, matrix-associated actin-dependent regulator of chromatin, subfamily a, containing DEAD/H box 1 a [Source:ZFIN;Acc:ZDB-GENE-050522-499]	smarcad1a	-1.32043	-1.21811	-1.18048	0.0443944	0.129322	0.192821	557875	no genomic hits	CTTTGATGAGCCTATTAACACTATC	668954	ENSDART00000133047
13200692	13200692	methylenetetrahydrofolate dehydrogenase (NADP+ dependent) 2, methenyltetrahydrofolate cyclohydrolase	mthfd2	-1.32038	-1.15536	-1.35413	0.0196695	0.169306	0.0131666	100004977	chr5:68943956|-	TGCCCTGTGCGTGGCTAAAGCGTCA	602747	NM_001002181.1
13094536	13094536	RAD51 paralog B	rad51b	-1.32005	-1.30817	-1.36361	0.0128807	0.0150639	0.00741622	406721	chr20:9487334|-	AACATGACACCCTTTAGTAACGGCT	135490	NM_213412.1
12918859	12918859	G protein-coupled receptor 152 [Source:HGNC Symbol;Acc:HGNC:23622]	GPR152	-1.31994	-2.06317	-1.83197	0.183336	0.00523485	0.013064	101885604	chr1:555008|-	AACTGTTTGACTACCCAGAAAATGA	993317	ENSDART00000102431
12919123	12919123	G protein-coupled receptor 152 [Source:HGNC Symbol;Acc:HGNC:23622]	GPR152	-1.31994	-2.06317	-1.83197	0.183336	0.00523485	0.013064	101885604	chr1:555021|-	TTCTGCATCTGAAAACTGTTTGACT	1289463	ENSDART00000102431
12930507	12930507	G protein-coupled receptor 152 [Source:HGNC Symbol;Acc:HGNC:23622]	GPR152	-1.31994	-2.06317	-1.83197	0.183336	0.00523485	0.013064	101885604	chr1:555008|-	AACTGTTTGACTACCCAGAAAATGA	993317	ENSDART00000102431
13015032	13015032	GTPase activating protein (SH3 domain) binding protein 1 [Source:ZFIN;Acc:ZDB-GENE-030131-7452]	g3bp1	-1.31992	-1.36622	-1.34874	2.38361e-05	1.00477e-05	1.3735e-05	335512	chr14:25626369|+	TATTCCTGGCAAAAACATCCCGAGT	1193958	ENSDART00000139855
13066223	13066223	transforming growth factor, beta receptor II (70/80kDa)	tgfbr2	-1.31991	-1.25758	-1.26796	0.00138617	0.00424171	0.00348242	100334928	chr19:1278325|-	GAGCAGAACCGAACCGGAGCCCAAG	46867	XM_009293931.1
13302380	13302380	minichromosome maintenance complex component 6 [Source:ZFIN;Acc:ZDB-GENE-030909-6]	mcm6	-1.3198	-1.54476	-1.18687	0.00926052	0.00069428	0.0685435	566409	chr6:12733218|-	GAGTTTTCGCGCGAAATGCTGTACC	306453	ENSDART00000167021
12953203	12953203	UDP glucuronosyltransferase 5 family, polypeptide B2	ugt5b2	-1.31969	-1.29079	-1.36074	0.00208448	0.00337735	0.00110252	100415799	chr1:8959233|+	GAAAGACTCCTTATTCATTGTGGCA	193397	NM_001177499.2
13132209	13132209	si:dkey-150i13.2	si:dkey-150i13.2	-1.31957	-1.65461	-1.30879	0.00248489	4.87903e-05	0.00295707	100003928	chr23:13160005|-	TACATACAACTACATCAGAGCTGTC	671286	XM_001920183.4
13039102	13039102	asparagine-linked glycosylation 2 (alpha-1,3-mannosyltransferase)	alg2	-1.31956	-1.35937	-1.08935	0.0312211	0.0202721	0.444137	403068	chr16:27281357|+	CAATAGCACGAGGAGATTCACAGTC	60120	NM_001104936.2
13038838	13038838	B-cell CLL/lymphoma 3	bcl3	-1.31946	-1.28873	-1.1277	0.0695594	0.0916491	0.39046	565656	chr16:25787573|+	TCCCCTGTGGAGAGATAAATGCGGC	89050	XM_688922.7
12981147	12981147	proteasome subunit alpha 5	psma5	-1.3188	-1.39098	-1.44131	2.7765e-05	7.56031e-06	3.50012e-06	403011	chr11:36081082|+	AGATCTGCTGTCCTGTGCTTGTACA	766617	NM_205708.1
13304390	13304390	si:ch211-113a14.24	si:ch211-113a14.24	-1.31869	-1.83923	1.08203	0.0298766	0.000401768	0.473941	573073	chr25:35819301|+	GCTTTAGCCGGTGGGGCAGCAGGAG	244937	XM_684666.5
13094697	13094697	denticleless E3 ubiquitin protein ligase homolog (Drosophila)	dtl	-1.31862	-1.47234	1.12857	0.013691	0.00228826	0.206237	192314	chr20:13245383|-	GCTGAAGACGAATTCCCCGCGAGAT	963179	XM_009294593.1
12990881	12990881	testis expressed 2, like	tex2l	-1.31858	-1.24598	-1.7021	0.0141498	0.0378717	0.000320751	100004729	chr12:18346829|+	AGATCACTCCTGTCGGTTGAGGCCA	548912	XM_009306689.1
13032130	13032130	erythrocyte membrane protein band 4.1b [Source:ZFIN;Acc:ZDB-GENE-030130-1]	epb41b	-1.31853	-1.33269	-1.35265	0.0446688	0.0387028	0.0317178	326287	chr16:26576232|-	TGTACCAACATCATAAGAGGCCCTG	1394069	ENSDART00000039746
13032703	13032703	cathepsin K	ctsk	-1.31809	-1.38537	-1.09289	0.00595873	0.00235353	0.266983	550475	chr16:29558372|-	TGAAACGGTCGATGGCCTCTTTTTA	520375	NM_001017778.1
13011061	13011061	si:ch211-11c15.3 [Source:ZFIN;Acc:ZDB-GENE-070126-5]	si:ch211-11c15.3	-1.31756	-1.52446	-1.31983	0.142391	0.0376709	0.140242	566329	chr14:34146315|-	CAGCCTGTCCTTTCTGTATCAGTAA	361832	ENSDART00000131861
13200541	13200541	ubiquitin specific peptidase 39	usp39	-1.31734	-1.38593	-1.71386	7.7313e-05	2.28862e-05	5.18742e-07	790924	chr5:68055873|-	GCTGAATGAACGCACTGTGAACGCG	305611	NM_001080070.1
13238640	13238640	troponin T type 3b (skeletal, fast)	tnnt3b	-1.3173	-1.33619	-1.18268	0.121312	0.105819	0.322177	100003572	no genomic hits	TTTTGACCTCAGAAAAGCCGAAAGA	712924	NM_181653.2
12988953	12988953	glycerophosphodiester phosphodiesterase domain containing 3b	gdpd3b	-1.3172	-1.34967	-1.07445	0.0480298	0.0348287	0.560181	567286	chr12:3856297|+	TCGGATGTAGTCAGACAGGACAGTC	544361	XM_690578.5
13167525	13167525	ras-related C3 botulinum toxin substrate 2 (rho family, small GTP binding protein Rac2)	rac2	-1.31717	-1.43476	-1.22734	0.00140916	0.000245651	0.00754592	415151	chr3:29380017|-	TAAAGGCAGTAACATGCACGCGCTC	493031	NM_001002061.1
12952020	12952020	microfibrillar-associated protein 4	mfap4	-1.31709	-1.3389	-1.37577	0.0782128	0.0648692	0.0475513	405825	chr1:58314535|-	GGAGAACTTCACACCATTATGGCCA	441486	NM_212889.1
12998925	12998925	1-acylglycerol-3-phosphate O-acyltransferase 4 (lysophosphatidic acid acyltransferase, delta)	agpat4	-1.31704	-1.40293	1.00457	0.0163857	0.00585979	0.961263	406265	chr13:35639495|-	GAGACAGATTTCAGCGATGGCACCG	440797	XM_009307470.1
13184570	13184570	uncharacterized LOC101882767	LOC101882767	-1.31677	-1.16821	-1.2035	0.234732	0.488519	0.412221	101882767	chr4:57806492|-	TGAATCTGCTGACTCATAGTCATCA	716541	XR_223924.2
13299894	13299894	zgc:153760	zgc:153760	-1.31668	-2.04799	1.09948	0.215623	0.00803628	0.655344	767680	no genomic hits	TAGCACCATGCTACCGGTAAGTTGT	590	NM_001076618.1
13305280	13305280	cytochrome P450, family 2, subfamily AA, polypeptide 4	cyp2aa4	-1.31658	-1.7706	-2.85279	0.0551083	0.00162211	2.69387e-05	415182	chr23:42396865|-	TAACTTTACAAGAGCCCCAAACATG	938900	NM_001002092.2
13183890	13183890	protein NLRC3-like	LOC100330643	-1.3164	-1.55956	-1.52781	0.0324785	0.00309987	0.00405052	100330643	chr4:51423342|+	CCAGTCATTGACTTTAGGGTCAGAG	659742	XM_002661768.2
13236606	13236606	adaptor-related protein complex 1, sigma 1 subunit	ap1s1	-1.31622	-1.48997	-1.44816	0.0102099	0.001273	0.00199376	393279	chr7:25973942|+	TCTTACACAGGTAGAAACATGCCCT	37957	NM_200309.1
12975325	12975325	protein phosphatase, EF-hand calcium binding domain 1	ppef1	-1.31622	-1.27247	1.40728	0.0239307	0.0407022	0.00861058	559132	chr11:30028114|+	GCTTCTTCCAGTATCAAGTCAGTCG	1217114	NM_001114730.1
13274775	13274775	E3 ubiquitin-protein ligase TRIM39-like	LOC103910692	-1.31611	-1.40174	-1.21486	0.0183555	0.00668458	0.0697938	103910692	chr4:46310361|+	TGATGATCCAGAACTAACCCAGAAC	905343	XM_009300653.1
13137651	13137651	TEA domain family member 3 a	tead3a	-1.31607	-1.25619	-1.27314	0.00368721	0.00989036	0.00739576	386763	no genomic hits	TTGTGACGACCTGCAGTATAGTGAA	155794	XM_005170836.2
13233453	13233453	histone H4	LOC100150038	-1.316	-1.55828	-1.03073	0.0299241	0.00277175	0.778864	100150038	chr7:73603388|-	ACTTTGCGGTGACGCTTCGCGCCTC	616351	XM_005172397.2
13078113	13078113	receptor (TNFRSF)-interacting serine-threonine kinase 1, like	ripk1l	-1.31594	-1.34198	-1.25522	0.0287704	0.0214574	0.0587209	567460	chr2:1035360|-	GATTTCATGAGACTCGGGCTGACCG	1005079	NM_001043350.1
13156214	13156214	family with sequence similarity 185, member A	fam185a	-1.31584	-1.42804	-1.36477	0.0048194	0.00104134	0.00237511	100332968	chr25:18614042|-	CATGTAGCGTGACGTAAACGCCGTG	263308	XM_002666837.3
13012378	13012378	zgc:154054 [Source:ZFIN;Acc:ZDB-GENE-061103-283]	MGAT4D	-1.31576	-1.31992	-1.28707	0.0285114	0.0271877	0.0397883	777616	chr14:49921881|-	GACACACCATCTGTTAGCACTTCAC	784808	ENSDART00000173240
13117766	13117766	tnf receptor-associated factor 4b	traf4b	-1.31575	-1.6093	-1.52838	0.119383	0.0164771	0.0272647	404035	chr21:38961253|+	CATGGGAGATGAACTTTGGGTAGCC	904958	NM_212817.1
13126131	13126131	si:ch73-27e22.1	si:ch73-27e22.1	-1.31573	-1.29822	-1.11075	0.0383902	0.0463584	0.371114	100005161	chr22:8554298|+	GCACCTTTCGAGACCCTGAGATCAG	291872	XM_001335435.6
13279080	13279080	adducin 3 (gamma) a [Source:ZFIN;Acc:ZDB-GENE-030131-2721]	add3a	-1.31542	-1.35606	-1.24473	0.00464018	0.00255838	0.0146109	556762	chr22:30163255|-	TCGCTGTGTGAAAGAGCTTTAAATA	836565	ENSDART00000134834
13163257	13163257	zgc:113984	zgc:113984	-1.31541	-1.41773	1.17687	0.0679793	0.027698	0.245631	573997	chr25:34645934|+	GCCTCCAGTGGATTTACGGGCTGTC	93161	NM_001025176.3
13285250	13285250	zgc:153405	zgc:153405	-1.31532	-1.68104	-1.10578	0.00522955	9.21549e-05	0.200677	751661	chr25:34648931|+	CTTCTTAGGAGCTTTAGCCGGCGGG	1121898	NM_001045378.1
13287494	13287494	zgc:153405	zgc:153405	-1.31532	-1.68104	-1.10578	0.00522955	9.21549e-05	0.200677	751661	chr25:34648931|+	CTTCTTAGGAGCTTTAGCCGGCGGG	1121898	NM_001045378.1
13173988	13173988	solute carrier family 35, member B1 [Source:ZFIN;Acc:ZDB-GENE-040912-148]	slc35b1	-1.31531	-1.28508	-1.03309	0.0906259	0.116395	0.825027	447844	no genomic hits	TGGAGTCAGAAAGTGTGCGCACTTC	838113	NM_001004583.1
13193795	13193795	coronin, actin binding protein, 1Ca [Source:ZFIN;Acc:ZDB-GENE-030114-6]	coro1ca	-1.31491	-1.3938	-1.34888	0.0270303	0.0112555	0.0183494	317741	chr5:19815726|-	TCAACTTGTCCGAGACTCGCCGGAA	180160	ENSDART00000004217
13207413	13207413	si:ch73-337l15.2	si:ch73-337l15.2	-1.3148	-1.42989	-1.28365	0.0183881	0.00483495	0.0273789	100002145	chr5:43673228|+	TAAGTAACGCCTGGATCCCCATGTG	300706	XM_001341964.5
13084180	13084180	si:ch211-66k16.28	si:ch211-66k16.28	-1.31479	-1.23627	-1.32863	0.156992	0.260718	0.143585	101882558	chr2:45635105|-	TGCTGCGGTGTTCGCACAGGTTTAA	416377	XM_009298808.1
13013792	13013792	family with sequence similarity 199, X-linked [Source:ZFIN;Acc:ZDB-GENE-040808-24]	fam199x	-1.31478	-1.27781	-1.45805	0.0313167	0.0478208	0.00707267	445309	chr14:10032473|+	TACTTAAATGTCAAGTCAGAGTTCA	1344932	ENSDART00000003879
13130702	13130702	zgc:101663	zgc:101663	-1.31476	-1.35798	-1.37284	0.000418768	0.000197645	0.00015546	492796	chr23:371000|-	CATCAAACAGGGATATCAGAATTAC	51642	NM_001007437.1
13185267	13185267	transmembrane protein 214	tmem214	-1.31472	-1.30941	-1.44307	0.000135481	0.000150196	1.65736e-05	402840	chr4:750767|+	CAGTAGTCAGTGTTCAGCGGGATGT	499588	NM_001256176.1
13142536	13142536	protein phosphatase 1, regulatory (inhibitor) subunit 14C [Source:ZFIN;Acc:ZDB-GENE-050706-92]	ppp1r14c	-1.31464	-1.24155	-1.35364	0.00689353	0.0213392	0.00398043	568055	chr23:39915257|+	CCCTGAACGGTCTTCTCAGAGAGAA	20931	ENSDART00000115330
13095959	13095959	cytochrome P450, family 2, subfamily P, polypeptide 9 [Source:ZFIN;Acc:ZDB-GENE-040120-2]	cyp2p9	-1.31448	-1.20329	1.05029	0.110319	0.25897	0.755573	393592	chr20:25682537|-	GCATAAACGGTACAGTAATCCAAGT	18037	ENSDART00000030229
13305296	13305296	zgc:91940	zgc:91940	-1.31444	-1.38431	-1.50416	0.0182675	0.00789766	0.00224709	436942	chr12:33352215|+	CATAAAGGCACAGTGTGATAGGGAG	1222023	NM_001002669.1
13196924	13196924	si:dkey-58f10.10	si:dkey-58f10.10	-1.31441	-1.15362	-1.03453	0.124725	0.396243	0.836729	100004976	chr5:38085969|-	GGGCACAAGAGAATCTTCTCCATTC	1107624	NM_001113656.1
13122722	13122722	guanine nucleotide binding protein (G protein), alpha 15 (Gq class), tandem duplicate 2	gna15.2	-1.31416	-1.15083	-1.55726	0.159268	0.447884	0.0360249	100332929	chr22:21979104|-	CTTCCGTGAAGTGAACAGCGGCTGT	1041376	XM_002667364.4
12960578	12960578	si:ch73-234b20.5	si:ch73-234b20.5	-1.31391	-1.01077	-1.00988	0.00142141	0.85646	0.868031	449923	chr10:4987462|-	CTCCCAGACAGTTTGCACATTAACC	473088	NM_001293183.1
13173655	13173655	KDEL (Lys-Asp-Glu-Leu) endoplasmic reticulum protein retention receptor 2a	kdelr2a	-1.31388	-1.31444	-1.01756	0.000613881	0.000607649	0.737503	373129	chr3:18226582|+	GTAAACCCTACAGGAATGACTCGAG	134424	NM_200103.1
13287898	13287898	si:dkey-161l11.15 [Source:ZFIN;Acc:ZDB-GENE-141212-176]	si:dkey-161l11.15	-1.31382	-1.15526	-1.43514	0.20143	0.48274	0.102678		chr2:36137089|-	AATGATTTTCCAGTTTCCAGATCCA	204613	ENSDART00000169121
12977889	12977889	zgc:92139	zgc:92139	-1.31359	-1.34209	-1.38275	0.00060074	0.000365521	0.000190416	436628	chr11:7202063|-	TATCAACTTGGCCTAGCGTTCAGGC	118368	NM_001002355.1
13262190	13262190	si:zfos-1425h8.1	si:zfos-1425h8.1	-1.31353	-1.41137	-1.17336	0.0152044	0.00463177	0.108995	100150224	chr9:40158458|+	TAGTTGCACTTGTGTGGCTTGCCCA	575117	NM_001161762.1
13225649	13225649	si:dkey-185m8.2	si:dkey-185m8.2	-1.31348	-1.30122	-1.09384	0.00190555	0.00234463	0.173895	101885702	chr7:8089846|-	GCAACTCTTGCTCCTTGTCTTCCGT	756942	XM_005166357.2
13146769	13146769	wu:fc01d11	wu:fc01d11	-1.31332	-1.36817	-1.9177	0.0535774	0.0315577	0.000643641	555390	chr24:32635231|-	TCCAATGATGGCAATGTCCTCATCC	1197285	XM_677883.5
13018017	13018017	hephaestin-like 1a	hephl1a	-1.31313	-1.44966	-1.44661	0.00332978	0.000498314	0.000517169	561607	chr15:2458190|-	TGTCCGAGCCGAAATCCGTAAGAGC	266775	XM_009291403.1
13168098	13168098	si:dkey-16l2.17	si:dkey-16l2.17	-1.31306	1.01648	-1.38618	0.0921758	0.911423	0.0510207	100001520	chr3:32558414|-	AGAGCTGTAGGCAAGAATCAGTCAT	1195858	XM_001341462.3
13134578	13134578	ribosomal protein S26	rps26	-1.313	-1.28523	1.02183	0.00369152	0.00578184	0.756443	336662	chr23:27749644|-	TAGCACGACCGTTATTCCTCCTCTT	248614	NM_200025.1
13214173	13214173	tumor protein p63 [Source:ZFIN;Acc:ZDB-GENE-030819-1]	tp63	-1.31293	-1.38656	-1.07583	0.00139251	0.000435579	0.235444	260407	chr6:28922320|+	AAGATCCCCACAGAATTCCAGCACA	1175189	NM_152248.1
13060364	13060364	UDP-GlcNAc:betaGal beta-1,3-N-acetylglucosaminyltransferase 2, like	b3gnt2l	-1.31288	-1.49959	1.0968	0.0191985	0.00244212	0.350161	797513	chr18:44709889|-	CACCGCCGTGTGCTGTTTCCTACTG	641723	XM_001335081.5
13010414	13010414	atlastin 3	atl3	-1.31269	-1.4668	-1.03304	0.0128832	0.00204031	0.713413	449995	chr14:30433752|-	TCTCAGGTTGACTAACAAGTACTAC	1020177	XM_005157232.1
13113284	13113284	Rap guanine nucleotide exchange factor (GEF) 1b	rapgef1b	-1.31265	-1.2199	-1.30753	0.00511135	0.023599	0.00552678	394101	chr21:3952095|-	TATTTTCCCCGACATGACGGCAGCG	128501	NM_201126.1
13171218	13171218	parvalbumin 4	pvalb4	-1.31233	-1.26971	-1.11342	0.0182469	0.0317549	0.276213	337731	chr3:60943519|-	TCTGATGCACTTTTACGGGAACGAA	336363	NM_212783.2
13011965	13011965	clathrin, light chain B	cltb	-1.3123	-1.43875	1.03245	0.0321938	0.00851114	0.768794	100329879	chr14:45887618|+	CGGAAAAACCGAAGTCGTCAGCCAT	889661	XM_005168223.2
13201919	13201919	si:ch73-240m12.1 [Source:ZFIN;Acc:ZDB-GENE-141215-33]	si:ch73-240m12.1	-1.31194	-1.15961	1.00411	0.124173	0.376234	0.979925	100384902	chr5:8901318|-	TCCACATTTGTTTAGAAAAGGTGTC	495582	ENSDART00000124017
13116566	13116566	complement component bfb [Source:ZFIN;Acc:ZDB-GENE-990415-34]	bfb	-1.31185	-1.12272	-1.28808	0.109053	0.464061	0.131169	30489	chr21:27401203|+	TCACCTGTAGGAATATATGATAAAA	56086	ENSDART00000003508
13099479	13099479	axin interactor, dorsalization associated	aida	-1.31181	-1.29647	-1.35971	0.0103724	0.0128718	0.00545849	393763	chr20:51918854|-	TAAAAGTGCTGTCTGACATCTCCGG	810860	NM_200790.1
12960950	12960950	si:ch211-193e13.5	si:ch211-193e13.5	-1.31179	-1.21957	-1.28585	0.0202092	0.0674967	0.0280534	100331104	chr10:8568496|-	ACGGTATGTTTGTTAAAGCTGCACT	353468	XM_009305140.1
13191662	13191662	zgc:174310	zgc:174310	-1.3117	-1.41194	-1.35165	0.143329	0.0730218	0.109216	797700	chr4:75674134|+	GCTTACATCACAGGTCTCGAGCTGG	1221972	NM_001110527.1
13283054	13283054	zgc:136302	zgc:136302	-1.31118	-1.37066	-1.45354	0.214474	0.155258	0.0997313	692330	no genomic hits	GACAAATCGGGCAATTAAAGAGACT	8299	NM_001045296.1
13017737	13017737	si:ch73-144d13.8	si:ch73-144d13.8	-1.31094	-1.43483	-1.13906	0.0228094	0.00563684	0.213415	100333161	chr15:662217|-	CCGCCGCTTGGTTGAGAGACATTTT	72966	XM_002664506.4
13071913	13071913	CLPTM1-like	clptm1l	-1.31077	-1.31867	1.01734	0.0033136	0.00292247	0.799834	436653	chr19:1906828|+	TTTTTCATCGTAGGAGACGCCGTAC	288960	NM_001002380.1
13302276	13302276	cytosolic thiouridylase subunit 1 homolog (S. pombe) [Source:ZFIN;Acc:ZDB-GENE-040426-704]	ctu1	-1.31075	-1.13235	1.00412	0.00114176	0.053147	0.942055	393098	chr8:3364528|-	AATCAAGTTGGACGGCTTCTGCGGA	84360	ENSDART00000164426
13276846	13276846	acyl-CoA synthetase family member 2	acsf2	-1.31069	-1.24789	-1.40245	0.0104428	0.0261423	0.00317318	751707	chr12:26447439|+	TCGCTTCTCCGCAGTTCACCGAAAG	302682	ENSDART00000143213
13127867	13127867	tight junction protein 3	tjp3	-1.31067	-1.47349	-1.19245	0.0704573	0.0173644	0.211785	373089	chr22:17632671|+	TAGTTAGTTGCTGAAGAGGGTAAAA	591076	NM_201494.1
13013543	13013543	si:ch211-39i2.2	si:ch211-39i2.2	-1.31066	-1.27298	1.26022	0.0324629	0.0501183	0.0582313	449866	chr14:7434795|+	GAAATTCAGACATTGTTGACAGCCA	1014376	NM_001258317.1
13161742	13161742	F-box and leucine-rich repeat protein 14a	fbxl14a	-1.31048	-1.46759	-1.27201	0.00544866	0.000684356	0.00998356	333988	chr25:20966423|+	TGTAGGTCTTTAACAAGCAAACTGG	360211	NM_201482.1
12950925	12950925	regulatory factor X, 1b (influences HLA class II expression)	rfx1b	-1.3104	-1.14556	-1.62917	0.0910076	0.362548	0.00846901	555183	chr1:53427639|-	CTACAGTTGGGAAAATCCAAGCCAA	40801	XM_009298851.1
13042024	13042024	antifreeze protein type IV	afp4	-1.31025	-1.294	-1.26185	0.0344679	0.0413953	0.059913	568707	chr16:45947833|+	CAAGAGAACTGTGTATTGGAGATTC	628339	NM_001045488.1
12995053	12995053	helicase, lymphoid-specific [Source:ZFIN;Acc:ZDB-GENE-030131-9923]	hells	-1.31015	-1.47559	-2.61446	0.000967361	8.39613e-05	9.18704e-08	553328	chr13:7923113|-	GAATTTGCGTCACACAGCCGGTAGA	542100	ENSDART00000080465
13117129	13117129	carbonic anhydrase IV c	ca4c	-1.31007	-1.3614	-1.34821	0.0423959	0.024872	0.0284524	407683	chr21:31238829|+	TAAATCTATAGAGCCCTGCACATGA	1073153	XM_003200880.1
13108776	13108776	fucosyltransferase 7 (alpha (1,3) fucosyltransferase)	fut7	-1.30997	-1.36507	-1.20358	0.0861909	0.0541861	0.216315	562250	chr21:13580166|-	CAGCTGTTGAGAAAGAAAGTCGAGT	837854	NM_001037390.3
13013644	13013644	synaptobrevin-like 1 [Source:ZFIN;Acc:ZDB-GENE-040426-1055]	sybl1	-1.30994	-1.11464	-1.38941	0.0610215	0.406728	0.0290959	393236	chr14:8728147|+	CATTTTAGGGTAATTGCTTCACTCA	11487	ENSDART00000139669
13111024	13111024	forkhead box I3a	foxi3a	-1.30992	-1.36178	-1.01164	0.00992938	0.00492309	0.889029	387257	chr21:30314570|-	GCTGCCTCTGTCTTACACAGGTGGA	679520	NM_198917.2
13019681	13019681	tumor necrosis factor, alpha-induced protein 1 (endothelial) [Source:ZFIN;Acc:ZDB-GENE-030131-5610]	tnfaip1	-1.30975	-1.28673	-1.14097	0.000789979	0.00121017	0.0337752	327399	chr15:20593467|-	TAATGATCTACTGCCACCCATTGGC	794230	ENSDART00000060935
13108257	13108257	lectin, mannose-binding, 1	lman1	-1.30965	-1.34196	-1.2397	0.0025546	0.00152642	0.00883676	559775	chr21:10609420|-	TGGGTACCGCCATGTTTGAGTCTGA	296972	XM_683569.6
13222564	13222564	translocator protein	tspo	-1.30943	-1.29924	-1.93177	0.000228095	0.000278309	3.08998e-07	450011	chr6:40580835|+	TAAGACATCCGGTGAATTACCTTGC	244236	NM_001006032.2
13301730	13301730	gastrula zinc finger protein XlCGF49.1-like	LOC100149413	-1.30934	-1.40891	-1.29693	0.0107066	0.00295779	0.0127535	100149413	no genomic hits	GGCTTCAGGTCTGTTATCTGCTCAG	528407	XM_696150.6
13237485	13237485	sorbitol dehydrogenase	sord	-1.30908	-1.42651	-1.17886	0.000243143	3.47744e-05	0.00505712	570613	chr7:30652260|+	TGAGACAACACAGTGAGGTCGCCTT	1221754	NM_001172419.2
13010620	13010620	transmembrane 9 superfamily member 2-like	LOC558202	-1.309	-1.37371	-1.37565	0.00891258	0.00369194	0.00360119	558202	chr14:31525037|-	GTATCAGTATCACTTCCTTACTGTG	1188975	XM_005173223.2
13284720	13284720	si:dkey-211e20.10	si:dkey-211e20.10	-1.30879	-1.34279	-1.56349	0.00225424	0.00130273	8.18671e-05	100329583	no genomic hits	CCTCAATAAACTGAGATTTCTGCGT	906591	XM_009296520.1
13004691	13004691	serine palmitoyltransferase, long chain base subunit 3	sptlc3	-1.30876	-1.32855	-1.24293	0.0150164	0.0115877	0.0373545	445168	chr13:34678253|+	TAATGACTGTGAATGAGCTGCGCCG	988044	NM_001003562.2
13089172	13089172	transmembrane protein 68	tmem68	-1.30857	-1.40036	1.01647	0.00303716	0.000777188	0.805552	393464	chr2:28019619|-	GATGTTGTAATGACAGGTTTTAGTC	1345824	NM_200492.1
13158637	13158637	si:ch211-113a14.15	si:ch211-113a14.15	-1.30855	-1.45252	1.14775	0.0333394	0.00738112	0.224995	560238	chr25:35784280|-	TCTTGGGCGCAGTCTTTGCTGGCTC	1254111	XM_005163198.2
13274745	13274745	si:ch211-196h24.2 [Source:ZFIN;Acc:ZDB-GENE-081103-20]	si:ch211-196h24.2	-1.30811	-1.15952	-1.14391	0.0886447	0.316741	0.360424		chr4:46223948|-	AGTTTCTGTTTGACATAAGCAATTA	356278	ENSDART00000161728
13110205	13110205	cell adhesion molecule 1a	cadm1a	-1.30809	-1.17352	-1.32025	0.0591521	0.22666	0.0525592	569931	chr21:24377761|-	TCACAGGAGCGGAGAAAGCATGAGC	51039	XM_005161198.2
12997202	12997202	ADAM metallopeptidase domain 8a	adam8a	-1.30792	-1.24066	-1.09828	0.0894808	0.159303	0.518941	368917	chr13:24545382|-	GGGAGTCCATTCATCTTATAATCAT	1374956	NM_200637.1
13287902	13287902	DNA replication helicase/nuclease 2	dna2	-1.30782	-1.27431	1.0643	0.00209731	0.0037717	0.330168	559535	chr13:22691305|-	TGTGCAGTGAAACAGATTCCCGCGT	916019	XM_682882.6
12984136	12984136	N-myristoyltransferase 1b	nmt1b	-1.30778	-1.40353	-1.29837	0.00279607	0.000669477	0.00326966	562651	chr12:15624657|-	CTCAGTGGTTATGGGTGTAGAAGCT	1349893	NM_001162849.1
13076350	13076350	si:rp71-45k5.4	si:rp71-45k5.4	-1.30775	-1.37593	-1.22053	0.00485145	0.00179316	0.021073	403015	chr19:35418118|+	AACCGAAATGCGAAACTGTGTAAGC	1355356	NM_001128674.1
13090979	13090979	paramyosin	LOC567822	-1.3077	-1.40777	-1.188	0.104793	0.0480271	0.273954	567822	chr2:38251485|+	TCTGGCTCTTCTTAGCAAGGTCTTC	677138	XM_009298706.1
13282708	13282708	eukaryotic translation initiation factor 4E family member 1c	eif4e1c	-1.30767	-1.42703	-1.4977	0.000728179	0.00010974	4.44159e-05	550549	chr13:18190177|-	TGAGGGTCATTAACCACCGTCCACC	403262	NM_001017851.2
13284336	13284336	eukaryotic translation initiation factor 4E family member 1c	eif4e1c	-1.30767	-1.42703	-1.4977	0.000728179	0.00010974	4.44159e-05	550549	chr13:18190177|-	TGAGGGTCATTAACCACCGTCCACC	403262	NM_001017851.2
12946564	12946564	mediator complex subunit 28 [Source:ZFIN;Acc:ZDB-GENE-041121-4]	med28	-1.30756	-1.38202	-1.93236	0.143203	0.0858613	0.00401979	493610	chr1:20616469|-	TTCCGCCCATGGACGACGCCATTTT	1405623	ENSDART00000054442
13018269	13018269	myxovirus (influenza virus) resistance F	mxf	-1.30723	-1.32392	-1.20134	0.119617	0.105462	0.267062	561067	chr15:5097081|-	CATCGCCTTGGTAGTAATATTCTGA	478634	XM_684467.4
13121001	13121001	centromere protein P [Source:ZFIN;Acc:ZDB-GENE-040801-74]	cenpp	-1.30694	-1.66758	-1.01698	0.0300207	0.00101344	0.872569	445161	no genomic hits	TTTCCTCACAGGCAGATTTTACTCC	1223393	NM_001003555.2
13036603	13036603	Rab acceptor 1 (prenylated)	rabac1	-1.30683	-1.35661	-1.28476	0.00991054	0.0050109	0.013651	407650	chr16:10938007|+	TCCACTGGGAATATTGGCATCAGGT	961171	NM_214780.1
13149194	13149194	solute carrier family 35 (adenosine 3&apos;-phospho 5&apos;-phosphosulfate transporter), member B3	slc35b3	-1.30665	-1.28512	-1.07766	0.00144134	0.00211967	0.220564	664769	chr24:8349073|+	TAAATAGGTCCCCAAGCTCCATGTG	521606	NM_001039995.1
13220550	13220550	NPR2-like, GATOR1 complex subunit	nprl2	-1.30663	-1.23812	1.46049	0.0974164	0.172338	0.0289117	559391	chr6:20308825|+	TCGTCTGTAAGTACCCATTTCTTTA	1034710	ENSDART00000083038
13040476	13040476	purine nucleoside phosphorylase 4b	pnp4b	-1.30656	-1.03897	1.03142	0.0334252	0.723433	0.774256	402940	chr16:36854326|+	CATTGATGGCCTCCACTTGGTGAGA	207953	NM_205643.1
13194960	13194960	lysyl oxidase-like 2b [Source:ZFIN;Acc:ZDB-GENE-050208-29]	loxl2b	-1.30655	-1.27016	-1.8717	0.0265976	0.0415243	0.000219085	791144	chr5:26840195|-	GCTTCTCTAGGCTGTTGCTCATCCC	109712	ENSDART00000064701
13012274	13012274	cyclin A2	ccna2	-1.30654	-1.68879	-1.29216	0.103747	0.00700916	0.116516	192295	chr14:47363452|+	GAGAGAACTGTCAGCACCAGATGCT	557735	NM_152949.1
13114867	13114867	syntaxin 2a	stx2a	-1.30643	-1.23352	1.2023	0.0668737	0.134646	0.182182	445167	chr21:17915195|-	CATAGCGTTTCGCAGATTTCTGCAG	310660	XM_005161168.2
13282184	13282184	heme oxygenase 1b	hmox1b	-1.30628	-1.40781	-1.09192	0.0833586	0.0351673	0.533359	402970	no genomic hits	TTATACTGCTGCAGCGTCACTCGGC	1263491	NM_205671.1
13217215	13217215	plakophilin 1b	pkp1b	-1.30623	-1.40525	1.00124	0.0239493	0.00762504	0.989989	797838	chr6:54703335|-	TCCATATTCCCCAGAGACAGGGCCG	129355	XM_001338263.4
13286862	13286862	GTPase IMAP family member 4-like	LOC100149227	-1.3062	-1.13378	-1.08686	0.0972907	0.403267	0.574425	100149227	chr1:56048568|-	CAGGAAAGCAAGAGCTTCGTCAGAC	1053050	XM_003197764.3
13094516	13094516	5&apos;-nucleotidase, cytosolic IB b	nt5c1bb	-1.30604	-1.33335	-1.42786	0.058099	0.0444704	0.0184854	561683	chr20:9290115|-	GCCACTTCTGTCGTTTTTATTTCGC	548921	XM_685092.7
13211472	13211472	D-tyrosyl-tRNA deacylase 1 [Source:ZFIN;Acc:ZDB-GENE-040801-175]	dtd1	-1.306	-1.6091	-1.28876	0.00148344	2.99719e-05	0.00201736	445046	chr6:6644978|-	GGCTACGGGCTTCACTCAATACATA	102643	ENSDART00000065566
13108721	13108721	adenosine A2a receptor b	adora2ab	-1.30584	-1.46129	-1.10711	0.0155018	0.00243016	0.276381	566118	chr21:13204822|-	CGATAATTGCTCAGTGGGACCTCAC	1238752	XM_005161098.2
13205301	13205301	zinc finger, ZZ-type with EF hand domain 1	zzef1	-1.30582	-1.13802	-1.24084	0.0146251	0.171254	0.0364609	566682	chr5:30509337|+	CAGCCTCAGTTCAGGTGGGTTTCAA	1233509	XM_009301579.1
13119852	13119852	si:zfos-943e10.1	si:zfos-943e10.1	-1.30578	-1.07235	1.07836	0.00245511	0.288028	0.25394	327483	chr22:3244675|-	CCTGGATGTGAACCGTGGAAAAGCA	895177	XM_009295909.1
13172150	13172150	GTPase IMAP family member 8-like	LOC101885874	-1.30559	-1.14816	-1.30823	0.0531186	0.273899	0.0517146	101885874	chr3:4981186|+	TCTCTCTGATCATTACCATGTTGTC	406996	XM_005169796.2
13090863	13090863	cerebellin 9 [Source:ZFIN;Acc:ZDB-GENE-040724-34]	cbln9	-1.30554	-1.37158	1.22936	0.166665	0.109062	0.272548	560421	chr2:37980984|-	GACAAATACGTTTGCAAACATGCAC	261461	NM_001030139.2
13225486	13225486	si:ch73-368j24.10	si:ch73-368j24.10	-1.30554	-1.15996	1.03662	0.136115	0.383402	0.828752	100000857	chr7:6228141|+	GAAGATATCGTTAACAAACGAGTTC	458707	XM_001335178.3
13164577	13164577	small ubiquitin-like modifier 2b	sumo2b	-1.30554	-1.10993	1.08682	0.129862	0.527562	0.612387	445027	chr3:6553314|+	TGATGTGGTCGTTGTTTTCTGTCTT	459360	NM_001003422.2
13305038	13305038	TEA domain family member 3 a	tead3a	-1.3054	-1.31009	-1.37019	0.0402171	0.0382029	0.0201996	386763	chr23:5624156|-	TCTGTAAACGTGATACTGTGCACCG	263356	XM_005170836.2
13296948	13296948	transglutaminase 2b	tgm2b	-1.30534	-1.55772	-1.3969	0.0102679	0.000539937	0.00305132	323856	no genomic hits	TGTCTCCGCCGGTCAGGTTTGCTCC	248071	NM_212656.2
13301922	13301922	eukaryotic translation initiation factor 2B, subunit 1 alpha	eif2b1	-1.30533	-1.61685	-2.26904	0.0379164	0.00206151	6.09563e-05	415150	chr5:68876437|+	CAAGTGGACACGCTCGCTTTCTTCT	301900	XM_009302036.1
13282816	13282816	SPC24, NDC80 kinetochore complex component, homolog (S. cerevisiae)	spc24	-1.30528	-1.63273	-1.29962	0.029699	0.00125791	0.0317538	554147	chr3:19207984|-	TCATGCATCGAAATGCTATGGGACA	1357052	NM_001024440.1
13283558	13283558	SPC24, NDC80 kinetochore complex component, homolog (S. cerevisiae)	spc24	-1.30528	-1.63273	-1.29962	0.029699	0.00125791	0.0317538	554147	chr3:19207984|-	TCATGCATCGAAATGCTATGGGACA	1357052	NM_001024440.1
13284212	13284212	SPC24, NDC80 kinetochore complex component, homolog (S. cerevisiae)	spc24	-1.30528	-1.63273	-1.29962	0.029699	0.00125791	0.0317538	554147	chr3:19207984|-	TCATGCATCGAAATGCTATGGGACA	1357052	NM_001024440.1
13007010	13007010	WD repeat domain 1 [Source:ZFIN;Acc:ZDB-GENE-040426-804]	wdr1	-1.30517	-1.45235	-1.17689	0.00607399	0.000843413	0.0536831	394014	no genomic hits	GAGAAGCGCACACAGTTGACGAAGC	1182780	NM_201039.1
13260205	13260205	glycosyltransferase-like domain containing 1	gtdc1	-1.30513	-1.49241	-1.30256	0.0106319	0.00107556	0.0110276	550132	chr9:26029853|-	GCGTGTTTTGCGTCATGACGTCACT	593401	NM_001017560.1
13194328	13194328	excision repair cross-complementation group 6-like	ercc6l	-1.3051	-1.54338	-1.10915	0.0492383	0.0054325	0.393927	100005291	chr5:23409788|-	TCAACACGGCGATTGCGGAAGCTGG	321065	XM_009301276.1
13035031	13035031	Na(+)/H(+) exchanger beta-like	LOC100538277	-1.30507	-1.23433	1.03286	0.0281089	0.0672667	0.753596	100538277	chr16:51597533|-	TTCCCGGTGTCCTTTAGCGCTTTGA	605852	XM_003200276.3
13279854	13279854	polymerase (DNA directed), delta 1, catalytic subunit	pold1	-1.30505	-1.49066	-1.02472	0.0523282	0.00916737	0.839785	556456	chr3:16555803|+	GCAGTTTGTAATCCCTGAGCAGCAC	879401	NM_001039810.2
13260429	13260429	zgc:162780	zgc:162780	-1.30504	-1.68132	-1.32128	0.00315049	3.90363e-05	0.00242303	555377	chr9:28882870|-	GAAAACTGAAGGGAACTGAGCTGTC	985216	NM_001044784.1
13257865	13257865		CABZ01053196.1	-1.30492	-1.11659	1.00272	0.125891	0.49906	0.986505		chr9:5736157|-	TGTTGATCCTGAACCATCGATATAT	983121	ENSDART00000125052
13152150	13152150	carbonic anhydrase II	ca2	-1.30483	-1.3177	-1.22805	0.00352368	0.00286546	0.013563	387526	chr24:32732318|+	TGGTCCCAGTGCTTGAGAACATCCG	636475	NM_199215.1
13070166	13070166	zgc:91910	zgc:91910	-1.30473	-1.39452	-1.2492	0.00412134	0.00110298	0.0105312	445276	chr19:35426010|-	TACTGACGCGATTCTACAGCTTCCG	1316934	NM_001003731.2
13278948	13278948	AT-hook transcription factor	akna	-1.30456	-1.23506	-1.58446	0.0109108	0.0307458	0.000450631	556113	chr21:13863530|+	TGAGGTGTAGGAGGAGGCGATCGCT	53533	XM_009295258.1
12972898	12972898	lymphocyte antigen 75	ly75	-1.30451	-1.30947	-1.01742	0.00846357	0.00787119	0.827368	504036	chr11:11137203|-	GCAACTTCCTAAATGACCTCCGGAG	665418	XM_009305864.1
13091944	13091944	ligase I, DNA, ATP-dependent [Source:ZFIN;Acc:ZDB-GENE-110404-2]	lig1	-1.30437	-1.69893	-1.14789	0.0162827	0.000307353	0.154279	556995	no genomic hits	AAAGAAAGACGCTATGCTTCGCTGC	1000060	NM_001126388.1
13287434	13287434	SWI/SNF related, matrix associated, actin dependent regulator of chromatin, subfamily a, member 4a	smarca4a	-1.30437	-1.39048	-1.82444	0.0672278	0.0303999	0.00137565	353295	no genomic hits	CTCAGAAAGCAGTGTATATCGGCGC	615140	XM_005163866.2
13271883	13271883	plastin-2	LOC100537803	-1.30424	-1.2122	1.21127	0.11938	0.242069	0.243803	100537803	chr9:56683405|-	AAGCTTTATCTGTGGAGGTCAAAGG	784644	XM_009305027.1
13001148	13001148	si:dkey-78p8.1 [Source:ZFIN;Acc:ZDB-GENE-081107-73]	ETAA1 (1 to many)	-1.30422	-1.2703	-1.22966	0.00170821	0.00315443	0.00701455	100005357	chr13:5118164|+	CCAATGCATAGGGTAGAGTACCGAC	12598	ENSDART00000110610
13055470	13055470	purinergic receptor P2Y, G-protein coupled, 2, tandem duplicate 3 [Source:ZFIN;Acc:ZDB-GENE-091204-458]	p2ry2.3	-1.30413	-1.31454	-1.40167	0.0313528	0.0277786	0.0106485	799661	chr18:2625574|-	GCCATTCTGATCCAGATCTGTCTGA	215024	ENSDART00000159631
12984036	12984036	ADP-ribosylarginine hydrolase	adprh	-1.30388	-1.24796	-1.30915	0.0604367	0.105665	0.0573854	445059	chr12:15110342|-	CCTCCGTCGTTGGATGGTACGTCAA	464532	NM_001003453.2
13215420	13215420	keratin 4	krt4	-1.30388	-1.23525	-1.10654	0.0428166	0.0917936	0.385598	794486	chr6:39311000|-	TATTTGGTATTGATTGACGAGACAC	1285304	NM_131509.2
13300532	13300532	si:dkey-19b23.12	si:dkey-19b23.12	-1.30384	-1.43808	-1.44128	0.00664137	0.00108354	0.00104306	568864	chr7:20251385|-	GACACACTCTGATCAGAAACAGCCT	1338846	XR_045077.3
12953523	12953523	cancer susceptibility candidate 5	casc5	-1.30382	-1.4264	-1.181	0.00707833	0.00134397	0.0544342	327226	chr1:10402956|+	TCCTAGCACAGGAGGTCATCGTGGA	62373	XM_009306360.1
13058024	13058024	BH3 interacting domain death agonist	bida	-1.30381	-1.49544	-1.74604	0.0882239	0.0185904	0.00354557	559425	chr18:20578510|-	GGTCAAAGTTCCTGTTGAAGTCCAT	467829	NM_001079826.1
13154964	13154964	mucin 5.1, oligomeric mucus/gel-forming	muc5.1	-1.30377	-1.80173	-1.49585	0.0879852	0.0025746	0.0184498	100148804	no genomic hits	AGATTACACACGCAGGTTGGACAGC	304526	XM_009297798.1
13283710	13283710	ADP-ribosylation factor 6b	arf6b	-1.3036	-1.29712	-1.07152	0.00217413	0.0024308	0.280908	100003206	chr17:45750033|+	TAAAGGATGGTGGTCTTCCCTGCCG	83648	NM_001161375.1
13135298	13135298	trafficking protein particle complex 6b	trappc6b	-1.3036	-1.48198	-1.24638	0.00136732	0.000100805	0.00405225	450008	chr23:32095366|-	TAAACAGACAGCTATTCATTGTGCG	1247632	NM_001006029.1
13018870	13018870	zgc:162193	zgc:162193	-1.30358	-1.65577	1.13693	0.0835757	0.0055574	0.366844	323315	chr15:14270251|-	TGAAACTGTCATAAAAAGTCACGTC	1385560	XM_009291537.1
13022587	13022587	S-antigen; retina and pineal gland (arrestin) b	sagb	-1.30347	-1.40092	-1.07976	0.0136972	0.00394529	0.389076	619268	no genomic hits	TGTAAACGCCCACAGATTTATCTCT	215141	NM_001033749.1
13135021	13135021	tumor necrosis factor receptor superfamily, member 9a	tnfrsf9a	-1.30336	-1.44782	-1.25094	0.114715	0.0385895	0.173108	678622	chr23:30079675|-	TCCTGATTCGTAGCAAACGCTCACT	483264	NM_001040369.1
13170520	13170520	purinergic receptor P2Y, G-protein coupled, 11	p2ry11	-1.30308	-1.16871	-1.35827	0.0213071	0.131188	0.0108161	100007926	chr3:54322311|-	CAATGCCATACATGGGTGGGAGAAG	81826	NM_001204454.1
13072770	13072770	transcription factor 19 (SC1), like [Source:ZFIN;Acc:ZDB-GENE-060324-2]	tcf19l	-1.30303	-1.2614	-1.37754	0.00104032	0.00230171	0.000301851	558431	chr19:6912493|+	TTGATTCCCAACAAGACAAGCTCTG	1134667	ENSDART00000081568
13210940	13210940	activin A receptor, type IIAb	acvr2ab	-1.30302	-1.61042	1.11875	0.169746	0.0263918	0.540235	100331014	chr6:891279|-	TCGCGGTAGTGAGCAAAGAATCCTG	622467	XM_005168700.2
13185422	13185422	myotrophin	mtpn	-1.303	-1.39582	-1.31386	0.00187897	0.000438704	0.00156013	406240	chr4:1041936|+	TGTGCGTCAGCAGAACGACTCGAGC	972255	NM_212972.1
12991315	12991315	N-ethylmaleimide-sensitive factor b	nsfb	-1.30294	-1.34872	-1.17764	0.0067077	0.00343278	0.0552895	554200	chr12:22192572|+	CCAAAATAGCCTTGGTTTGTGAGGC	227071	NM_001024454.1
13241784	13241784	inactive ubiquitin carboxyl-terminal hydrolase 53-like	LOC100333879	-1.30278	-1.28971	-2.00404	0.163529	0.178255	0.00377639	100333879	chr7:69490937|+	TGTGCTGAACGTGAAAAGAGCCCAT	617605	XM_002663006.4
13164463	13164463	RAN GTPase activating protein 1a	rangap1a	-1.30265	-1.44943	-1.23945	0.0198996	0.00357992	0.0463659	767677	chr3:4591852|-	TGTTTAATGTGCTTTCTGGAGGCAG	644652	NM_001076616.1
13123519	13123519	wu:fu71h07	wu:fu71h07	-1.30259	-1.5137	1.08052	0.0422777	0.00535159	0.499612	570464	chr22:26717354|+	CAGAAGTAAAAAAATGGCGCAGCAT	816089	NM_001083852.1
13059281	13059281		CU463109.1	-1.30258	1.38331	-1.24497	0.550278	0.46601	0.61924		100/100_Multiple	TCGTCGGCATATAGTGAAATTCTGT	1274486	ENSDART00000170156
13163231	13163231	si:ch73-36p18.1	si:ch73-36p18.1	-1.30257	-1.51267	-1.03026	0.00805778	0.000585541	0.703195	100334868	chr25:34616845|+	GAGAGACACGCCATGTCGCTCCTTG	232686	XM_002666904.3
12968291	12968291	nucleophosmin 1a (nucleolar phosphoprotein B23, numatrin)	npm1a	-1.30234	-1.52227	-1.08882	0.0193605	0.00166375	0.374768	266985	chr10:22065063|-	TAAATCACGCCCACTTCTGTGACGG	219396	NM_199428.2
13212540	13212540	reprimo, TP53 dependent G2 arrest mediator candidate b	rprmb	-1.30216	-1.08006	-1.03634	0.0178031	0.41116	0.698321	393779	chr6:13099615|-	CCTGACAGAATGAATGGGTGGACGT	989281	NM_200806.1
13055810	13055810	cytochrome P450, family 1, subfamily A	cyp1a	-1.30215	-1.43112	-1.83691	0.0755333	0.0242458	0.00153877	140634	chr18:5749596|+	CAGTGCCAATTAGCTCCAGAGGAGT	1085626	NM_131879.1
13243922	13243922	uncharacterized LOC103911476	LOC103911476	-1.30212	-1.56742	-1.39123	0.00679827	0.000270962	0.00193506	103911476	chr8:13481101|-	GGATTTCTGCCGTTGCTCCACTGGA	239064	XR_662309.1
13216824	13216824	ERGIC and golgi 3 [Source:ZFIN;Acc:ZDB-GENE-040426-795]	ergic3	-1.30199	-1.3037	-1.05575	0.00141575	0.00137349	0.355859	393990	chr6:50393847|-	CCCATTTCCGGTATGGTGAGGAAGT	245711	ENSDART00000055502
13069494	13069494	uncharacterized LOC103909239	LOC103909239	-1.30171	-1.2369	1.02167	0.322687	0.420132	0.933818	103909239	chr19:29026027|-	ATGTGTCAGGCTTCTTCTTTAAATT	428708	XR_659031.1
13185718	13185718	E2F transcription factor 7	e2f7	-1.30167	-1.54003	-1.11213	0.0384686	0.00367426	0.347836	567941	chr4:2601098|+	TTACAGATGTAGCACCTCAAACGGT	1087484	NM_001045147.2
13004813	13004813	transforming, acidic coiled-coil containing protein 3	tacc3	-1.30166	-1.53946	-1.32833	0.0512163	0.00563653	0.0389	321283	chr13:35757139|+	TCTTGAGCTGTACCTGTAGCGCCGC	926409	NM_212581.1
13235914	13235914	DnaJ (Hsp40) homolog, subfamily C, member 3b [Source:ZFIN;Acc:ZDB-GENE-000831-4]	dnajc3b	-1.30163	-1.36187	1.0519	0.0274966	0.0135643	0.619596	58154	chr7:20541599|+	TGGAGAAGTCCAAAACAGCCTGTAG	202625	ENSDART00000026098
13097816	13097816	connexin 23	cx23	-1.3016	-1.21497	1.40891	0.0885201	0.189998	0.0357325	541419	chr20:37391443|-	TCATGTCACTGCGTCCCGAGGGAAA	524930	XM_005160685.1
13184010	13184010	uncharacterized LOC103910767	LOC103910767	-1.30146	-1.36703	-1.32624	0.348209	0.271016	0.31677	103910767	chr4:53085350|+	TTCACGCGATATTGAATATTCAGTC	1290898	XR_661199.1
13162621	13162621	protein disulfide isomerase family A, member 3	pdia3	-1.30134	-1.37049	-1.10248	0.00069606	0.000212065	0.083429	378851	chr25:29900418|+	TCCTCTTGAACGACCACTGTGTTTG	896460	NM_001199737.1
13226160	13226160	si:dkey-172h23.2 [Source:ZFIN;Acc:ZDB-GENE-141212-258]	AKAP13 (1 to many)	-1.30113	-1.70498	1.09948	0.330283	0.0688427	0.718536		chr7:14937432|+	TCGTACATCTTTCCAACACGCGGAG	363039	ENSDART00000031049
13300300	13300300	zgc:171897	zgc:171897	-1.30112	-1.29767	-1.07567	0.0288706	0.030097	0.48233	100141354	no genomic hits	CATAGTGCCGCGAAGAGCTTGTCTC	961062	NM_001114919.1
13187224	13187224	uncharacterized LOC101883244	LOC101883244	-1.30111	-1.30442	-1.24652	0.000529034	0.00049688	0.00161886	101883244	chr4:11792349|+	GATTCCATGTCTACCTTGAGATGAA	691111	XR_660729.1
13053459	13053459	membrane bound O-acyltransferase domain containing 2a	mboat2a	-1.30104	-1.45272	-1.31674	0.0805637	0.0218937	0.0699325	570695	chr17:35021867|+	CATTGAAACTGATGCCGGTGCTAGA	1360136	XM_005158750.2
13070096	13070096	UDP-N-acetyl-alpha-D-galactosamine:polypeptide N-acetylgalactosaminyltransferase 12	galnt12	-1.30096	-1.43762	-1.10192	0.0174384	0.00334552	0.302688	559736	chr19:34642836|-	TACAGGATAAACTTGGAGCGACTCC	823262	XM_683102.3
13278930	13278930	phosphorylase kinase, alpha 1b (muscle)	phka1b	-1.30077	-1.11895	-1.40891	0.173719	0.541169	0.0874327	562402	no genomic hits	TAATCATCGCTGAGCATGCCGTGTG	1129324	XM_009295581.1
12979609	12979609	golgi transport 1A	golt1a	-1.30065	-1.22583	-1.05343	0.00320919	0.0123399	0.435049	100001834	chr11:23074774|+	TACACCATTGATGTACTACTACCAG	1349298	XM_001336349.3
13234527	13234527	chromosome 7 open reading frame, human C20orf27	c7h20orf27	-1.30062	-1.22566	-1.41124	0.00430995	0.0158618	0.000863112	560941	chr7:8648931|+	TCAGTCGAAGCCTTGCCAGTCGCTT	226243	XM_684341.6
13281200	13281200	hemopexin [Source:ZFIN;Acc:ZDB-GENE-030131-5773]	hpx	-1.30044	-1.55868	-1.46361	0.0869438	0.0109385	0.0222227	327588	chr9:33034080|+	TGCATCGCTTAAGTCAGGCATGTCC	1037005	ENSDART00000133408
13264447	13264447	cytochrome C oxidase assembly factor 5	coa5	-1.30042	-1.2508	-1.47716	0.000426979	0.00119084	2.7078e-05	751633	chr9:7103224|+	CATTGGTGCAGTTCAAGAGAGTCTC	438833	NM_001161497.2
12954301	12954301	phosphoglucomutase 2	pgm2	-1.2999	-1.40164	-1.27766	0.0319926	0.0102741	0.0417327	405822	chr1:18087523|+	CAACGGTTATGTTCATGTGGCACCA	1349523	NM_212886.1
13303856	13303856	Rho GTPase activating protein 42a	arhgap42a	-1.29976	-1.16826	-1.05707	0.00650504	0.0623707	0.462082	566275	chr21:22702602|-	TCAGGACTGTCCAGAAAAGAGTCGC	206499	NM_001202443.2
12970350	12970350	dehydrogenase/reductase (SDR family) member 13a, tandem duplicate 1	dhrs13a.1	-1.29975	-1.12455	-1.83238	5.82957e-05	0.00881758	1.03854e-07	492491	chr10:36852435|+	TTGGCTGCTGCATCATCTCTGGCTT	1397585	NM_001007363.1
13302250	13302250	myomesin 1b	myom1b	-1.2997	-1.19855	1.00048	0.0100487	0.0492218	0.995269	100144770	chr7:71505426|+	TCGTCCGGCAGGAAGACACTTACGG	1255072	XM_009303644.1
13033437	13033437	2,4-dienoyl CoA reductase 1, mitochondrial [Source:ZFIN;Acc:ZDB-GENE-040718-142]	decr1	-1.29964	-1.39649	1.00777	0.0102525	0.00278323	0.923875	436717	chr16:36794736|-	CATCCAAATGCAAAAAATAATCTTG	843440	NM_001002444.2
13076816	13076816	pyruvate dehydrogenase kinase, isozyme 4	pdk4	-1.29964	-1.56591	-1.30474	0.0052734	0.000189323	0.00486505		chr19:41600710|-	CAAGTGAGTGCCAATTTCTGTACTA	1138393	ENSDART00000171532
13286946	13286946	si:ch73-379f7.4 [Source:ZFIN;Acc:ZDB-GENE-120215-247]	si:ch73-379f7.4	-1.29939	-1.26928	-1.29188	0.0831554	0.109215	0.088976	100334958	chr6:575054|-	TCCAGCCGTGGAGCTGCTATTAGCT	90023	ENSDART00000151009
13282996	13282996	UDP glucuronosyltransferase 5 family, polypeptide A1	ugt5a1	-1.29936	-1.07429	-1.66456	0.0806316	0.599262	0.00460987	641479	chr25:28966122|+	GCAGTTCCTCAATAAGGACCTTCAT	1159929	NM_001037420.1
13283444	13283444	UDP glucuronosyltransferase 5 family, polypeptide A1	ugt5a1	-1.29936	-1.07429	-1.66456	0.0806316	0.599262	0.00460987	641479	chr25:28966122|+	GCAGTTCCTCAATAAGGACCTTCAT	1159929	NM_001037420.1
13090840	13090840	hexose-binding lectin 3	hbl3	-1.2992	-1.21632	1.10194	0.0637319	0.146319	0.448173	100008009	chr2:37905031|+	GATGGGATACAGACTATCACAGCTG	1230238	NM_131570.2
12983849	12983849	interferon regulatory factor 9	irf9	-1.29917	-1.19999	-1.02979	0.00771012	0.0393008	0.702377	403013	chr12:13244464|-	CAGCCCATCGCACAAAAAATAATGA	1147405	NM_205710.2
13163177	13163177	kinesin family member 15	kif15	-1.29916	-1.50105	1.08448	0.0333707	0.00405506	0.449585	573988	chr25:34589804|+	TGGTGTTTGCTTCCGCAGTTGCTGC	743631	ENSDART00000145165
13245194	13245194	zgc:153631 [Source:ZFIN;Acc:ZDB-GENE-060825-208]	zgc:153631	-1.29907	-1.15254	-1.19649	0.0814449	0.31113	0.209046	751714	chr8:22334682|-	TAAGATACATCTTCCGCAGTCGAAA	689078	ENSDART00000142883
13247034	13247034	epithelial mitogen homolog (mouse)	epgn	-1.29906	-1.25436	-1.07982	0.0654574	0.101819	0.548654	100005297	chr8:32397754|-	TGAGATTCTTCCTTAAAACTCTGCT	187177	XM_001344355.6
13108435	13108435	ectonucleoside triphosphate diphosphohydrolase 2b	entpd2b	-1.29901	-1.17579	1.18982	0.0949713	0.274945	0.243947	569142	chr21:11416891|-	CAATTCCGAACAGAAGGAGCGATCC	918161	XM_009295235.1
13272467	13272467	envoplakin-like	evpll	-1.29901	-1.29233	-1.34031	0.0137604	0.015111	0.00786748	100536006	chrUn_KN150495v1:504|+	CAGCAGCTGCGCCAGGGTGTTTGTC	29355	XM_003201612.3
13108444	13108444	zgc:114104	zgc:114104	-1.29891	-1.20299	1.24164	0.0169977	0.0666173	0.0378096	569093	chr21:11428581|-	GCAGATTAATCTATGTGCCACTGAG	694934	NM_001030231.1
13217814	13217814	lectin, galactoside-binding, soluble, 2b	lgals2b	-1.29889	-1.19945	-1.32439	0.0518217	0.151007	0.0397606	393486	chr6:579662|+	CAGTCAGTGGATTTATTGACACTGC	372880	NM_200514.1
12923327	12923327	ribosomal protein S27a [Source:ZFIN;Acc:ZDB-GENE-030131-10018]	rps27a	-1.29885	-1.40375	-1.31757	0.276135	0.16801	0.252676	337810	chr6:6113595|-	CTATTTGTTCGTAGCAGTAACTCAC	943908	ENSDART00000156859
12929937	12929937	ribosomal protein S27a [Source:ZFIN;Acc:ZDB-GENE-030131-10018]	rps27a	-1.29885	-1.40375	-1.31757	0.276135	0.16801	0.252676	337810	chr6:6113640|-	ACGTTTTTAAAGCAATATATGAGCA	366840	ENSDART00000156859
12931039	12931039	ribosomal protein S27a [Source:ZFIN;Acc:ZDB-GENE-030131-10018]	rps27a	-1.29885	-1.40375	-1.31757	0.276135	0.16801	0.252676	337810	chr6:6113595|-	CTATTTGTTCGTAGCAGTAACTCAC	943908	ENSDART00000156859
12934711	12934711	ribosomal protein S27a [Source:ZFIN;Acc:ZDB-GENE-030131-10018]	rps27a	-1.29885	-1.40375	-1.31757	0.276135	0.16801	0.252676	337810	chr6:6113595|-	CTATTTGTTCGTAGCAGTAACTCAC	943908	ENSDART00000156859
13050275	13050275	proteasome subunit alpha 3 [Source:ZFIN;Acc:ZDB-GENE-050913-120]	psma3	-1.29878	-1.43191	-1.23072	0.00298957	0.000419208	0.0102828	564370	chr17:11267601|+	TGGGAAGACTGAAATCTGCAAAAGC	775784	ENSDART00000127856
12992821	12992821	translocase of inner mitochondrial membrane 23 homolog a (yeast)	timm23a	-1.29859	-1.32147	-1.78546	0.0101282	0.00728743	7.43709e-05	798429	chr12:34950243|-	TAATCAAAGCATAGAGTTCCTCCAG	1398515	NM_001105598.1
12995810	12995810	eukaryotic translation initiation factor 4eb	eif4eb	-1.29856	-1.46428	-1.31657	0.00278959	0.000257292	0.00206473	493617	chr13:12540071|-	TTTGATGTAGCTCTCAGGGCTGACA	754247	NM_001007777.1
13225001	13225001	solute carrier family 12 (sodium/potassium/chloride transporters), member 10, tandem duplicate 2	slc12a10.2	-1.29855	-1.50139	-1.07177	0.0229324	0.0023892	0.477673	562834	chr7:4201491|-	ACTGATGTCGCCGTGATCGTCGTGA	254767	NM_001045001.1
13170043	13170043	ring finger protein 222	rnf222	-1.29835	-1.06686	1.0481	0.089174	0.644512	0.736852	101886437	chr3:44468325|-	GAGAAGCTCTCGTAGCAGACGGGAC	285406	XM_005163784.2
12990901	12990901	phosphoglycolate phosphatase	pgp	-1.29834	-1.23329	-1.19384	0.0499353	0.101063	0.15612	792824	chr12:18443754|+	CCTACCAGGTCAATGGGTTACTAAG	473936	NM_212726.2
13250155	13250155	CDC45 cell division cycle 45 homolog (S. cerevisiae)	cdc45	-1.29829	-1.40471	1.03461	0.070219	0.0263138	0.792371	406695	chr8:4677829|-	TCTACAGGCCTGATTTTAAGTGTGT	761807	NM_213386.1
12959521	12959521	si:ch73-59p9.2	si:ch73-59p9.2	-1.29785	-1.15301	1.11073	0.0361353	0.206998	0.340847	101884069	chr1:57669675|-	CATTCGAAGCATTGTATATGGTAAA	578530	XM_009295799.1
13008609	13008609	plastin 3 (T isoform)	pls3	-1.29781	-1.43112	-1.19441	0.022983	0.00481881	0.0922068	436598	chr14:13217475|-	TCTCAGTTCACAAGATGGCTGCCAT	1149830	ENSDART00000134985
13136187	13136187	microtubule-associated protein 7	map7	-1.29777	-1.41218	-1.03751	0.0842988	0.0311808	0.787818	563520	chr23:40048651|-	GCTCAAAAACCAGATCAGATAAGGG	890525	XM_009297087.1
13160394	13160394	synaptic vesicle glycoprotein 2Bb	sv2bb	-1.29774	-1.86038	1.03833	0.206628	0.0112993	0.847725	100006427	chr25:10944400|+	TATTTCCAGGCAACACGGCTAAGCT	116526	XM_005161518.2
13220058	13220058	scinderin like a [Source:ZFIN;Acc:ZDB-GENE-030131-2005]	scinla	-1.29768	-1.54652	-1.50854	0.102114	0.01492	0.019514	323285	chr6:23991403|+	CAAGGCATAGAAATAATAGGGCAAG	852944	ENSDART00000164915
13103088	13103088	GDP-mannose 4,6-dehydratase	gmds	-1.29767	-1.39755	-1.54279	0.038514	0.0130539	0.00336457	393461	chr20:26810288|+	GAGTGCTTCTTCCATTGGCTACACA	419452	NM_001102475.2
13285404	13285404	protein tyrosine phosphatase, non-receptor type 3	ptpn3	-1.2976	-1.20927	-1.09332	0.057289	0.144248	0.46914	407635	chr16:26714597|-	GATGTGGCCAGTATTGGTGGCACTT	495196	XM_682838.7
13040855	13040855	glycerol-3-phosphate dehydrogenase 1-like	gpd1l	-1.29758	-1.31075	1.02495	0.0512933	0.0446568	0.833953	449663	chr16:39297636|-	TCAAATGCTGCTTTAAGAAGAAACT	364615	XM_009292533.1
13105449	13105449	G protein-coupled receptor 31	gpr31	-1.29725	-1.21469	-1.00078	0.0322	0.089132	0.994025	797659	chr20:42820742|+	GATGCAGACATCAAAACAGGACGTC	842056	XM_005170200.2
13040310	13040310	regulator of chromosome condensation 1 [Source:ZFIN;Acc:ZDB-GENE-040426-2216]	rcc1	-1.2972	-1.42698	-1.61513	0.00629099	0.00102985	0.000142774	406457	chr16:34231865|+	TCGCAACAGGCAGTCTCTAGGAAGC	1255542	ENSDART00000054026
13174294	13174294	si:dkey-110g7.8	si:dkey-110g7.8	-1.29699	-1.21219	-1.02273	0.00339223	0.0160375	0.731645	100150205	chr3:24071900|+	TATTTTCCGCAGGAGTTCAGTCACT	303537	XM_001922582.4
13205244	13205244	finTRIM family, member 82	ftr82	-1.29695	-1.2264	-1.09711	0.00503311	0.0169562	0.209568	338307	chr5:30107581|+	CCGAGTACCCAGTGTCAGAGCAGAG	162777	NM_001075103.1
13296630	13296630	syntaxin binding protein 1b [Source:ZFIN;Acc:ZDB-GENE-060531-166]	stxbp1b	-1.2969	-1.21893	-1.75678	0.207824	0.327232	0.0178723	557717	no genomic hits	CAAAAGTGATGTTTACTTAAACACA	505892	ENSDART00000005638
13022372	13022372	NADPH oxidase 4-like	LOC101886374	-1.29686	-1.18324	1.09357	0.033567	0.135903	0.403768	101886374	chr15:43818020|-	CATTTGACTGATACTTTAAAGCTCC	935292	XM_005173420.2
13264904	13264904	uridine monophosphate synthetase	umps	-1.2967	-1.32018	-1.49822	0.000828058	0.000539004	4.05613e-05	393143	chr9:11605397|+	GACTAGGCAGTGAATGAAGCACACG	622524	NM_200174.2
13280476	13280476	coagulation factor II (thrombin) [Source:ZFIN;Acc:ZDB-GENE-030131-4606]	f2	-1.29654	-1.11316	-1.10552	0.00879566	0.193122	0.220286	325881	chr7:38479616|-	CATGGAATCTGTTGCCTACTCAATC	593612	XM_005168965.2
13204728	13204728	non-SMC condensin I complex, subunit H	ncaph	-1.29638	-1.34243	-2.28112	0.296372	0.240682	0.00751993	570062	chr5:27661241|+	GCAGGTGGCTGCAAAACAGACTAAG	1202755	NM_001080196.1
12987211	12987211	CDP-diacylglycerol--glycerol-3-phosphate 3-phosphatidyltransferase, mitochondrial-like	LOC100334139	-1.29636	-1.22024	-1.49887	0.011481	0.0368246	0.000944628	100334139	chr12:34156996|+	TTTTCCATTTCATGGGCGCCGCCAT	376534	XM_002667075.4
13195060	13195060	vesicle-associated membrane protein 8 (endobrevin)	vamp8	-1.29636	-1.41698	-1.37528	0.0397283	0.0109526	0.0167649	327007	chr5:27671287|-	CAATATAAAAAATACACGTTATCCT	817030	NM_199759.1
13302116	13302116	leukotriene B4 receptor 1-like	LOC100535026	-1.29626	-1.1907	-1.15261	9.08474e-05	0.00126365	0.00423126	100535026	chr7:4932804|+	AGGGGGACAGAAGGTTCAACGCCAT	1133879	XM_009302877.1
13173553	13173553	2&apos;,3&apos;-cyclic nucleotide 3&apos; phosphodiesterase	cnp	-1.29625	-1.3602	-1.22843	0.0493363	0.0252861	0.103808	325896	chr3:17794188|-	TAAACGGTAAGACAGACGAGAGATC	476784	XM_009299339.1
12963819	12963819	hypoxia up-regulated 1 [Source:ZFIN;Acc:ZDB-GENE-030131-5344]	hyou1	-1.29619	-1.62541	-1.20078	0.0252967	0.000887573	0.0889933	327133	chr10:29883841|-	TGTTCTAACACACATTGGGCCCGGA	1179197	ENSDART00000100032
13180609	13180609	DNA cross-link repair 1C, PSO2 homolog (S. cerevisiae)	dclre1c	-1.29615	-1.40768	-1.42424	0.0341665	0.00990856	0.00836134	566285	chr4:9602413|-	GAAATGTTTTCAGTCTTACGATTAA	339499	NM_001045101.1
12957654	12957654	emopamil binding protein-like	ebpl	-1.29578	-1.26877	-1.21365	0.0429935	0.0583203	0.110303	768138	chr1:45969122|+	AAAAAGGTCCCTAAATGCGCACGCA	521052	NM_001005397.1
13282562	13282562	UDP-GlcNAc:betaGal beta-1,3-N-acetylglucosaminyltransferase 5b	b3gnt5b	-1.29571	-1.265	-1.36313	0.026037	0.0385346	0.0115461	791470	chr2:7951748|+	TGCAGTAGAGCCTTCGAAACAGTCC	652495	NM_001100045.1
13079167	13079167	thioredoxin domain containing 12 (endoplasmic reticulum)	txndc12	-1.29559	-1.44889	-1.30504	0.0113058	0.001569	0.00986141	324900	chr2:9803029|+	GATTCAGCAAACTTGGGCTTTAGTG	902783	NM_001020824.1
13195395	13195395	translocase of inner mitochondrial membrane 8 homolog B (yeast) [Source:ZFIN;Acc:ZDB-GENE-031019-1]	timm8b	-1.29548	-1.26269	-1.51374	0.000478499	0.000935295	1.76974e-05	793663	chr5:29489573|-	TGTGACAAGCTAGTACTTCCGCCGC	1061299	ENSDART00000078114
12956663	12956663	dCMP deaminase	dctd	-1.29529	-1.39044	-1.25554	0.00118958	0.000246805	0.00257324	550332	chr1:39095200|+	GCGGGTTCTAACCTGCAGAGACACA	690544	NM_001017639.1
13260028	13260028	zgc:123096 [Source:ZFIN;Acc:ZDB-GENE-050506-22]	zgc:123096	-1.29498	-1.40937	-1.32416	0.0228992	0.005804	0.0158088	552941	chr9:24310167|-	AACAAAGCCAGATGACAATAGTTCC	1228886	ENSDART00000101565
13036650	13036650	zgc:158701 [Source:ZFIN;Acc:ZDB-GENE-070410-10]	zgc:158701	-1.29498	-1.34118	-1.17023	0.00312517	0.00147397	0.0349581	100151367	chr16:11869892|+	TGTGCCAGTGAATGCCAGAAGGTCT	1355348	ENSDART00000141547
13025294	13025294	si:dkey-105h12.2	si:dkey-105h12.2	-1.29479	-1.43079	-1.40096	0.00197389	0.000244509	0.000367233	100006782	chr15:21285341|+	GATTCACTGGGTCTGCTTTAGGAAC	15041	XM_001345402.6
13084839	13084839	si:ch211-9d9.1 [Source:ZFIN;Acc:ZDB-GENE-030131-2657]	si:ch211-9d9.1	-1.29464	-1.34804	-1.53718	0.111282	0.0722417	0.0176033		chr2:52161448|+	CACAAACTGCTGTCAGGGTCGATAC	556655	ENSDART00000163580
13243036	13243036	V-set and immunoglobulin domain containing 8b	vsig8b	-1.29419	-1.31588	-1.01948	0.0288921	0.0221725	0.847357	564423	chr8:6533413|-	TCAGTAATCCTTAAGACAGGTGCTT	647726	NM_001130781.1
13218895	13218895	coenzyme Q7 homolog, ubiquinone (yeast)	coq7	-1.29402	-1.36768	-1.50837	0.00188227	0.000558174	8.80008e-05	559504	chr6:10747640|+	TGGACACCCCTGCAAAGTAATCTTA	140294	NM_001083011.1
13220129	13220129	epoxide hydrolase 4 [Source:ZFIN;Acc:ZDB-GENE-080227-1]	ephx4	-1.29379	1.04532	-1.08801	0.170986	0.802305	0.635561	100331939	chr6:24229466|+	TGAGTTCCGGCAATCATTTATTTGC	112483	ENSDART00000159595
13127840	13127840	histocompatibility (minor) HA-1 b	hmha1b	-1.29365	-1.27726	-1.13922	0.000941324	0.00129158	0.0327753	555849	no genomic hits	GCTCCGGAAGCTGTCGCAGGTAAAG	1075684	XM_005170516.2
13303710	13303710	serine palmitoyltransferase, long chain base subunit 2b	sptlc2b	-1.29363	-1.15957	-1.80162	0.00338305	0.0456392	1.34283e-05	557286	no genomic hits	GGAGTCTTTCTTGACCTGATGTGGT	422059	NM_001114741.1
13042663	13042663	si:ch211-269k10.4	si:ch211-269k10.4	-1.29362	-1.35563	1.10037	0.00552431	0.00214829	0.199703	100150242	100/100_Multiple	GGTATTTAGTCACATTTCCGAGCCA	1057930	XM_001923352.4
13049430	13049430	chloride intracellular channel 5a	clic5a	-1.29349	-1.39758	1.24027	0.00103565	0.000183998	0.00301835	492513	chr17:5409097|+	TATATGAAAACTCCAGACAGGGCAA	904739	NM_001007385.2
13167130	13167130	ribosomal protein S15a	rps15a	-1.29348	-1.26534	-1.07573	0.0660164	0.0875422	0.562823	336764	chr3:26220544|+	TTTTTCTAAACATGTAAAGTCGCCA	872449	NM_212762.1
13053853	13053853	photoreceptor outer segment membrane glycoprotein 2-like	LOC100331800	-1.29314	-1.20635	1.21231	0.0973783	0.208018	0.197474	100331800	chr17:39926185|+	TTTTGGAGGCACATTGTCGGGCCCA	116175	XM_009293230.1
13086361	13086361	somatostatin 2	sst2	-1.29309	-1.51693	1.24888	0.0364343	0.00359725	0.0618837	79186	chr2:5814490|+	CAAGCAATCAATGCTTCAAAGCAAA	747054	NM_131727.2
13112955	13112955	wu:fj81e10	wu:fj81e10	-1.29306	-1.19108	-1.0494	0.00660651	0.0383918	0.514151	337532	chr21:733840|+	TTTGAAAGACCTGGCGATGGATCCG	1000406	XM_009295064.1
13049951	13049951	keratinocyte associated protein 3	krtcap3	-1.29302	-1.23587	-1.0541	0.0153708	0.0353019	0.546734	100538219	chr17:8418247|+	TGAAATCCCACAGATCATGGAGAGG	1178008	XM_003200314.3
13169308	13169308	actin related protein 2/3 complex, subunit 1B [Source:ZFIN;Acc:ZDB-GENE-030131-7414]	arpc1b	-1.29296	-1.6825	-1.17597	0.0110993	0.000160381	0.0719327	335474	chr3:40667154|-	TGAACTCAACTATTTCCTTAGTCGT	655178	ENSDART00000033713
13070082	13070082	POC1 centriolar protein homolog B (Chlamydomonas), like [Source:ZFIN;Acc:ZDB-GENE-050306-41]	poc1bl	-1.29293	-1.34142	-1.27759	0.106492	0.0712093	0.121139	503760	chr19:34581986|-	GCGAGCGCTCTTTTGACGGGTTACA	360519	ENSDART00000135592
13142575	13142575	si:dkeyp-27c8.2	si:dkeyp-27c8.2	-1.29275	-1.36143	1.00379	0.0968869	0.0537947	0.978597	557652	chr23:40862898|+	GGCTGTGCATAAACACCATTGGAAG	824985	XM_680749.3
13090539	13090539	tetraspanin 37	tspan37	-1.29263	-1.16373	1.17466	0.155528	0.381415	0.354226	564334	chr2:37153741|+	CAAACAGGTTAAGTACTTGGACCAG	383940	NM_001305572.1
12991151	12991151	uncharacterized LOC103911911	LOC103911911	-1.29261	-1.42357	-1.59308	0.208195	0.0963486	0.0378873	103911911	no genomic hits	TATTTTTGGCTGTCTATGTATTAAC	120705	XR_663028.1
13076957	13076957	zgc:153441	zgc:153441	-1.29258	-1.37862	-1.37704	0.0313763	0.0115444	0.0117469	751745	chr19:42848926|+	CATGTGCAAGACAGGGAATATGGGC	29967	NM_001045455.1
13278122	13278122	SKI2 homolog, superkiller viralicidic activity 2-like	skiv2l	-1.29257	-1.50697	-1.58399	0.00463024	0.000256302	0.000116534	559653	chr19:27291029|+	TACAGCGAGAACTTGATTGATTCCC	904771	NM_001044901.1
13282876	13282876	eukaryotic translation elongation factor 1 delta a (guanine nucleotide exchange protein)	eef1da	-1.29256	-1.15938	-1.01025	0.0215286	0.13932	0.912641	565501	100/100_Multiple	TAACTCCTTTTGTAGCTGGTGCTTG	357255	NM_001177453.2
13284346	13284346	eukaryotic translation elongation factor 1 delta a (guanine nucleotide exchange protein)	eef1da	-1.29256	-1.15938	-1.01025	0.0215286	0.13932	0.912641	565501	100/100_Multiple	TAACTCCTTTTGTAGCTGGTGCTTG	357255	NM_001177453.2
13037652	13037652	mannose-6-phosphate receptor (cation dependent) [Source:ZFIN;Acc:ZDB-GENE-040426-2285]	m6pr	-1.29253	-1.35312	-1.51752	0.0029092	0.0010859	0.000129438	406486	chr16:17672194|+	TGAAACACCAAGTATGGGTTAGCCT	1136527	ENSDART00000017142
13204097	13204097	uncharacterized LOC101883724	LOC101883724	-1.29251	-1.21497	-1.41661	0.0619558	0.138443	0.0186133	101883724	chr5:24114294|+	TTTTTTCCATGCAGTTTGGCAGGTC	211754	XR_223556.2
13009449	13009449	TBC1 domain family, member 10C	tbc1d10c	-1.29251	-1.23303	-1.01721	0.0273364	0.0590674	0.8623	101887140	chr14:21608649|-	CCTCACTAGGGTCTTGTTTTACAGA	14213	XM_005173146.2
13224751	13224751	ER membrane protein complex subunit 4	emc4	-1.29232	-1.3669	1.08679	0.0018967	0.000550863	0.178777	402956	100/100_Multiple	CTGCGGCGGCTCGATGAATGCCAGC	295494	NM_205658.1
13272428	13272428		CABZ01074309.1	-1.29226	-1.74906	-12.3334	0.171959	0.0113357	4.50694e-07		100/100_Multiple	CTGCTTCCAGAAGAGTGTGTGTCCT	1049343	ENSDART00000171012
12971774	12971774	v-myb avian myeloblastosis viral oncogene homolog-like 2b [Source:ZFIN;Acc:ZDB-GENE-041007-1]	mybl2b	-1.29225	-1.72528	-1.15662	0.0211981	0.000295671	0.143405	445390	chr11:1525038|-	GGAGCTCGCAGCTAAACATCCACTG	743111	ENSDART00000121489
13207898	13207898	serologically defined colon cancer antigen 3	sdccag3	-1.29223	-1.28124	-1.1753	0.00433689	0.00522019	0.0382275	795251	chr5:50553853|+	TCTTGTCAATGGATGACAATAACTG	96922	NM_001110284.2
13072415	13072415	four and a half LIM domains 3b	fhl3b	-1.2922	-1.42898	-1.29629	0.0760609	0.0219427	0.0731565	555053	chr19:4158994|+	CACTGTTGGCAGTCATTTGGGTCAG	541412	NM_001099978.1
13229973	13229973	coagulation factor II (thrombin)	f2	-1.29207	-1.24642	-1.1214	0.0206157	0.0385413	0.234327	325881	chr7:38480850|-	CAGCCTTTGAGCAGATGAAAATGAA	1261100	ENSDART00000146934
13005742	13005742	inositol polyphosphate multikinase a	ipmka	-1.29204	-1.44446	-1.27117	0.036917	0.00709858	0.047304	100151036	chr13:41761564|+	GAGAGAGAGAGCTAGACTGTAGTCT	743074	XM_005157055.2
13297950	13297950	NADH dehydrogenase 1, mitochondrial [Source:ZFIN;Acc:ZDB-GENE-011205-7]	mt-nd1	-1.29199	-1.28241	-1.0155	0.00867624	0.0100622	0.841005	140531	chrM:3805|-	TAAGTGGCTTGTTAAGATGTCTAGC	571588	ENSDART00000093596
13116516	13116516	solute carrier family 29 (equilibrative nucleoside transporter), member 2	slc29a2	-1.29197	-1.41269	1.0075	0.0540596	0.0159992	0.94917	503537	chr21:27371475|+	TGAGACCAAAGGAGAAAGCAGCACC	1028912	NM_001012501.2
13011187	13011187	clathrin interactor 1a [Source:ZFIN;Acc:ZDB-GENE-030131-2590]	clint1a	-1.29196	-1.30113	-1.1996	0.0180298	0.0159151	0.068303	323870	chr14:35029691|-	ACTCTAAAGTTACGGCGGAGGAGCG	466041	ENSDART00000144702
13044140	13044140	heterogeneous nuclear ribonucleoprotein Ua [Source:ZFIN;Acc:ZDB-GENE-030131-3731]	hnrnpua	-1.29188	-1.11	1.02467	0.00475939	0.153677	0.722446	566326	chr17:11341224|+	GCTTCTTCACGTTTATAGCGCTCAT	265436	XM_005158649.2
13046861	13046861	cathepsin Ba	ctsba	-1.29175	-1.34995	-1.33518	0.0168231	0.00775786	0.00938406	406645	chr17:32670452|-	TGTGGTCTCACTCCCCAAAACGTAC	706903	NM_213336.2
13161133	13161133	cytochrome P450, family 2, subfamily X, polypeptide 7	cyp2x7	-1.29175	-1.27281	-1.89064	0.146866	0.168576	0.00396921	402847	chr25:17275891|+	GCATTTTTACCTCCAGAACCTGACT	924209	NM_001256177.1
13088387	13088387	myeloid/lymphoid or mixed-lineage leukemia; translocated to, 1b	mllt1b	-1.2917	-1.41897	-1.69184	0.152435	0.0625889	0.0117223	678639	chr2:23315068|+	CATTTCAATGTTAACGGCCCAAGGA	385051	NM_001040384.1
12957359	12957359	transmembrane protein 176	tmem176	-1.29149	-1.4083	-1.15175	0.00186191	0.000290443	0.0360405	571908	chr1:44234294|+	GGTTACAAGCAAAACCACATATATG	1081102	NM_001145610.1
13115203	13115203	zgc:86764	zgc:86764	-1.29122	-1.41624	-1.19486	0.0612221	0.0180611	0.168039	797431	chr21:20273683|+	AATGTCGATAAGAAAAACACCCGCG	1044960	NM_001002684.1
13069826	13069826	geminin, DNA replication inhibitor	gmnn	-1.29119	-1.4062	-1.41574	0.000571295	8.06272e-05	7.01542e-05	368320	chr19:31998062|-	GAATACAATCGCTCGCTTCACAAAA	309182	NM_200086.1
13108954	13108954	purinergic receptor P2X, ligand-gated ion channel, 4a	p2rx4a	-1.29116	-1.25916	-1.14162	0.0150004	0.0238454	0.148478	259258	chr21:15627102|-	GGTTCAAGCTAACACACGTCCCGCT	740333	XM_005161134.2
13270628	13270628	NADH dehydrogenase 6, mitochondrial [Source:ZFIN;Acc:ZDB-GENE-011205-13]	mt-nd6	-1.29114	-1.23768	-1.12305	0.0259199	0.0523419	0.250442	140536	chrM:14715|+	TAAATAGCACGAAGCACACCATAAC	275177	ENSDART00000093623
13277380	13277380	mitochondrial ribosomal protein L44 [Source:ZFIN;Acc:ZDB-GENE-050913-59]	mrpl44	-1.2911	-1.26352	-1.4145	0.0100961	0.0154445	0.00188573	571210	chr15:35366486|+	GGGCAAACTGTCCACAGCGCCGTCT	768673	NM_001030260.2
13280220	13280220	solute carrier family 4 (sodium bicarbonate cotransporter), member 4a	slc4a4a	-1.29094	-1.15879	-1.41985	0.020468	0.134907	0.0042047	568631	chr5:45154701|+	TATGACGTCATCCAGGAAGCTGAGG	215486	NM_001034984.1
13302020	13302020	actin-like 6A	actl6a	-1.29087	-1.40797	-1.42583	0.000978097	0.000140689	0.000109366	192313	no genomic hits	CTGATAGACCCTTAGCATTTGAAGG	647659	NM_173240.1
13225490	13225490	si:ch73-368j24.3	si:ch73-368j24.3	-1.29081	-1.57638	1.03409	0.0759523	0.00665698	0.795813	103911339	chr7:6222057|+	TATCACGTAGAACTTTACGGTGACG	964363	XM_009302906.1
13284792	13284792	aconitase 1, soluble	aco1	-1.29065	-1.25468	-1.51739	0.00242519	0.00471725	0.000100069	568448	chr7:71225138|+	GGCGAACGTTCCTCGAGCCATCACT	462314	NM_001034983.1
13242283	13242283	histone H4	LOC562770	-1.29055	-1.41546	-1.14643	0.0154197	0.00308898	0.138989	562770	chr7:73629120|+	TAACCCCCGAATCCGTACAGAGTGC	129492	XM_005172395.2
12986976	12986976	mitochondrial ribosomal protein L43	mrpl43	-1.29051	-1.36921	-1.71409	0.00905948	0.00292992	8.97034e-05	436701	chr12:33716368|-	CAGTCAAGAAGGCATGTGCAATGTC	117382	NM_001002428.2
12930831	12930831	ribosomal protein S10 [Source:ZFIN;Acc:ZDB-GENE-040426-1481]	rps10	-1.29031	-1.01055	-1.03575	0.226813	0.958344	0.861292	394121	chr6:54166694|+	CAGATCATGTGGAAAATCACTGTGG	827106	NM_201146.1
12936889	12936889	ribosomal protein S10 [Source:ZFIN;Acc:ZDB-GENE-040426-1481]	rps10	-1.29031	-1.01055	-1.03575	0.226813	0.958344	0.861292	394121	chr6:54172320|+	CTATTCATGAAGCTCTGTCGCGCCC	72026	ENSDART00000149945
13228928	13228928	lipase, hepatic a [Source:ZFIN;Acc:ZDB-GENE-040426-1361]	lipca	-1.29021	-1.42957	1.17282	0.190441	0.0797264	0.396932	393997	chr7:30121505|-	CCAGGTGGTGGACAAGTTATTGAAC	87377	ENSDART00000075508
13027052	13027052	histone deacetylase 12	hdac12	-1.29013	-1.73358	-1.27307	0.0535788	0.00121693	0.0644205	100148903	chr15:33836713|-	GTTTCATATCTGCAGCGCTGCACTA	798036	XM_001920632.5
13299842	13299842	uncharacterized LOC101884999	LOC101884999	-1.2901	-1.17203	1.52482	0.338562	0.543611	0.13033	101884999	100/100_Multiple	TGCCAATTAATGAAATAATCGATTA	1345243	XR_658529.1
13144139	13144139	synaptonemal complex protein 2-like	sycp2l	-1.29002	-1.28195	-1.27849	0.0089501	0.0101427	0.0107065	100149910	chr24:8702367|-	CATGATGCAAAGACAGGCGAGTTCC	1222564	XM_009297298.1
13270547	13270547	lymphocyte cytosolic protein 1 (L-plastin)	lcp1	-1.28994	-1.37846	-1.199	0.0012073	0.000269186	0.00823933	30583	chr9:56663384|+	GACCTCCACATATTAAGCTTGATTG	1381329	NM_131320.2
12975713	12975713	coiled-coil-helix-coiled-coil-helix domain containing 4 [Source:ZFIN;Acc:ZDB-GENE-040801-46]	chchd4	-1.28988	-1.36457	-1.68429	0.00122741	0.000339396	8.54663e-06	445144	chr11:34521921|+	AGCATGGAGGCGGTACAGTAACCAC	21073	ENSDART00000039847
13007771	13007771	ATP-binding cassette, sub-family A (ABC1), member 1B	abca1b	-1.28979	-1.24145	-1.4097	0.00232845	0.00580404	0.00035413	100136868	chr14:6123028|-	CAGACCCAGTTGAGTGGAGATGGAC	584808	NM_001114586.2
13286498	13286498	NACHT, LRR and PYD domains-containing protein 12	LOC568664	-1.28964	-1.31316	-1.10327	0.0545693	0.0425179	0.409979	568664	no genomic hits	TGCAGCAGTACTCAAAAACCTTAGT	1157399	XM_009298433.1
13109018	13109018	family with sequence similarity 169, member Ab	fam169ab	-1.28957	-1.30843	-1.40108	0.00311695	0.00225858	0.000552903	553309	chr21:15774776|-	TTTTAACAGCGTCAGCTCGGGAACG	1246401	XM_001919304.3
13009459	13009459	zgc:113229 [Source:ZFIN;Acc:ZDB-GENE-050417-475]	zgc:113229	-1.28957	-1.20699	1.01787	0.0568541	0.138588	0.880733	550612	chr14:21637115|-	TTTGGCTCAACTTCCATTCCATTTG	909700	ENSDART00000123225
13184462	13184462	si:dkey-16p6.1 [Source:ZFIN;Acc:ZDB-GENE-081103-43]	si:dkey-16p6.1	-1.28948	1.02058	-1.41313	0.0566629	0.862865	0.01637		chr4:48449982|-	GAGAGATCATCATCTGTCTTAATCC	787644	ENSDART00000140833
13090667	13090667	rho/rac guanine nucleotide exchange factor (GEF) 18a	arhgef18a	-1.28931	-1.35018	-1.17625	0.0408551	0.0205876	0.158364	407987	chr2:37522124|+	CAAGTTTCCAGTTGACAGAAGCCCA	1216233	NM_214818.1
13022434	13022434	gastrula zinc finger protein XlCGF8.2DB-like	LOC100535385	-1.28928	-1.54223	-1.05916	0.0236561	0.00144051	0.545911	100535385	chr15:44257379|+	TGATTCTGGATGGTTCTGGGTCACT	82987	XM_003200097.3
13283974	13283974	transmembrane protein 69	tmem69	-1.28925	-1.22672	-1.24931	0.0239272	0.0557819	0.0408472	557512	chr6:33891203|+	TCTGTGGACCGACCAGTGGAATGAC	265407	NM_001287082.1
13283976	13283976	transmembrane protein 69	tmem69	-1.28925	-1.22672	-1.24931	0.0239272	0.0557819	0.0408472	557512	chr6:33891106|+	GAGCTGGTTTGGGAGCATTCTTTAG	558726	NM_001287082.1
13280514	13280514	histone H2B 1/2-like	LOC100004810	-1.28914	-1.39151	1.00026	0.00489472	0.001046	0.996954	100004810	chr7:5839151|-	GCCTTTCTTGGGTGCGGTCTTTGCT	564316	XM_009302894.1
13229362	13229362	progestin and adipoQ receptor family member Vb	paqr5b	-1.2891	-1.38106	-1.15549	0.00169671	0.00036946	0.0300502	100007661	chr7:33186021|-	AGCACAGACCGGCTCTGCAGTCCAG	105936	XM_009303205.1
13281734	13281734	serine/threonine kinase 35, like [Source:ZFIN;Acc:ZDB-GENE-041212-52]	stk35l	-1.28908	-1.31894	-1.25341	0.276722	0.238922	0.329506	494084	chr6:38848185|-	TTTTCATACGGCGATTCAGCGACCG	257701	NM_001008627.1
13280232	13280232	gelsolin b [Source:ZFIN;Acc:ZDB-GENE-030131-8567]	gsnb	-1.28866	-1.35887	-1.14276	0.00948466	0.00343566	0.112196	336623	chr5:62602034|+	ACTTTGGAGTACATTTTATTACTGG	489093	ENSDART00000138550
13054434	13054434	ADP-ribosylation factor 6b	arf6b	-1.28861	-1.33756	-1.18799	0.00592406	0.0027624	0.0356447	100003206	chr17:45750099|+	AATATCTTTGACAGCATCTTCCCCA	1021536	NM_001161375.1
13302952	13302952	si:dkey-76i15.1	si:dkey-76i15.1	-1.28853	-1.31497	-1.11679	0.0995415	0.0790627	0.440508	798092	chr14:33449592|+	TAACTCACGGCGAGATTTGGCGAGG	102473	XM_009291199.1
12946694	12946694	annexin A5b [Source:ZFIN;Acc:ZDB-GENE-030131-9076]	anxa5b	-1.28852	-1.23456	-1.38574	0.0060023	0.0151316	0.00141283	337132	chr1:21964182|-	GAAGACTTTCTAAGTTCGGATGAGC	421947	ENSDART00000019698
13303308	13303308	malic enzyme 1, NADP(+)-dependent, cytosolic	me1	-1.28852	-1.54454	1.17755	0.0130778	0.000611263	0.074787	768196	chr16:32921844|+	GATGGCCTTCATAAATTCATCCAGA	1387024	NM_001310037.1
13031573	13031573	keratinocyte associated protein 2 [Source:ZFIN;Acc:ZDB-GENE-060825-91]	krtcap2	-1.28824	-1.44035	-1.12348	0.00725252	0.00087571	0.13904	751643	chr16:23468344|-	TATACTCCACTCTATTCAGCTCCAG	710694	ENSDART00000103220
13286764	13286764	SEC24 homolog C, COPII coat complex component	sec24c	-1.28824	-1.20331	-1.47716	0.00372323	0.0183152	0.000252035	571870	chr12:35468413|+	GAGGTGGTCCATTTTGAGTCTCTCC	209085	NM_001245968.3
13065415	13065415	wilms tumor 1b	wt1b	-1.2882	-1.37205	-1.33611	0.00552	0.00154132	0.00259567	568416	chr18:45596457|+	TAAGATGACTTTAAATGACCCAGCA	358715	NM_001039634.2
13216341	13216341	apoptosis-inducing, TAF9-like domain 1	apitd1	-1.28796	-1.30739	1.18533	0.0660432	0.0542741	0.190745	569270	chr6:45932861|-	ATTTTCAGAAGATAAATAAACTGCA	1052287	NM_001128749.1
13283432	13283432	mitochondrial ribosomal protein S21	mrps21	-1.2878	-1.30243	-1.40733	0.00282877	0.00219225	0.000438525	100073334	chr19:9043890|+	CCGTTTTGCACCATGACAGTCCGAG	1209479	NM_001159838.3
12949122	12949122	mucin-22-like	LOC101882980	-1.28778	-1.54843	-1.51313	0.0182043	0.000914382	0.00128172	101882980	chr1:40868044|-	AGGAAAGTTTTCCATCCGCCATCAT	342790	XM_009293083.1
13274470	13274470	protein NLRC3-like	LOC101883625	-1.28775	1.02039	-1.21863	0.0320595	0.841313	0.0773585	101883625	chr3:58926402|-	AATGAGTCAGAGACATCTATGCTGC	1014744	XM_009299853.1
13018639	13018639	NADH dehydrogenase (ubiquinone) 1, subcomplex unknown, 2	ndufc2	-1.28761	-1.37741	-1.48078	0.00592241	0.00153247	0.000420387	541390	chr15:11520430|-	TGCACAGAACTTGACGATGAACACC	585432	NM_001013517.1
13160281	13160281	cytochrome c oxidase subunit 8b	cox8b	-1.28757	-1.50967	-1.35606	0.0147251	0.000992491	0.00576781	569770	chr25:10402851|+	GAAATATTTTAATGGATACAGACCA	337145	NM_001303042.1
13094277	13094277	E3 ubiquitin/ISG15 ligase TRIM25-like	LOC565414	-1.28755	-1.69504	-1.03993	0.152599	0.0108521	0.81272	565414	chr20:6165411|-	CAAATACAGGTCTTGTCAGTGTGGC	527613	XM_688693.7
13252514	13252514	si:ch73-196i15.3 [Source:ZFIN;Acc:ZDB-GENE-091116-4]	si:ch73-196i15.3	-1.28754	-1.41744	-1.39529	0.0349815	0.00808909	0.0102131		chr8:20859564|+	AGAACTTATTAAGACCCTGTGGACA	401978	ENSDART00000134488
13155112	13155112	si:ch211-256a21.4	si:ch211-256a21.4	-1.28753	-1.22432	-1.20723	0.0601842	0.117953	0.141773	100535085	chr25:8878536|-	CGGTGACTGATCACGTTTAAACCTG	1186330	XM_003201400.3
13044186	13044186	zgc:174379	zgc:174379	-1.28732	-1.2115	-1.45423	0.0785271	0.164159	0.0173511	569379	chr17:11984794|-	TCAAGCTCCCATTGGGTCCCTCGGA	1372380	NM_001114436.2
13279280	13279280	chitinase, acidic.4	chia.4	-1.28729	-1.05461	-1.04899	0.0560003	0.650753	0.683478	337333	no genomic hits	AATCCAAATACTTGCTAACTTCTGC	934401	NM_200446.1
13278030	13278030	tyrosyl-tRNA synthetase [Source:ZFIN;Acc:ZDB-GENE-030425-2]	yars	-1.28721	-1.31466	-1.19339	0.0139014	0.00939618	0.0594031	368235	no genomic hits	ATGTCTGCTGATACATTATATCTCA	1377002	ENSDART00000139599
13223098	13223098	2-epi-5-epi-valiolone synthase	eevs	-1.28719	-1.62474	-9.22054	0.0123655	0.000265967	2.64654e-09	100003999	chr6:43440658|+	GTATGAAATACTGGCAAAGAAACCC	936227	XM_009302638.1
13075333	13075333	valyl-tRNA synthetase 2, mitochondrial (putative)	vars2	-1.28713	-1.3912	-1.14908	0.00488622	0.00100868	0.0669433	100170827	chr19:27815054|+	TGCATCCTTCAAAGCCAAAAGTTGG	848393	NM_001130661.1
13086956	13086956	guanine nucleotide binding protein (G protein), gamma 12a	gng12a	-1.28688	-1.32894	-1.08228	0.0059394	0.00305718	0.278097	406604	chr2:10503657|+	TCACAGAGATACTGAGGTCACAGGG	778111	NM_213312.2
13084690	13084690	SLAM family member 9-like	LOC101882182	-1.28682	-1.19926	1.13211	0.0176652	0.0642213	0.181065	101882182	chr2:49896818|-	AATTAAGGACACAAGATGATCTGCT	1008539	XM_005168435.2
13273723	13273723	low density lipoprotein receptor b [Source:ZFIN;Acc:ZDB-GENE-040426-1254]	ldlrb	-1.28681	-1.25304	-1.70866	0.0502741	0.0733962	0.0012066	393460	chr6:85349|-	GAGGACACACACTGATTCAGCCGGT	1173716	NM_200488.1
13013442	13013442	guanine nucleotide binding protein (G protein), beta polypeptide 2-like 1 [Source:ZFIN;Acc:ZDB-GENE-990415-89]	gnb2l1	-1.28679	-1.13362	1.08095	0.0258994	0.211777	0.42404	30722	chr14:6639904|-	CTCACACTGTGGCAAGAGGAAAAGG	1194985	ENSDART00000061001
13302646	13302646	UDP glucuronosyltransferase 1 family, polypeptide B7	ugt1b7	-1.28676	-1.33477	-1.02819	0.00883797	0.0043046	0.714453	795261	chr11:30049155|-	CCATGTGTGCTAGAGGGAACAGGCA	1097758	NM_001172769.1
13055509	13055509	calpain 5a	capn5a	-1.28675	-1.23021	1.33061	0.00324498	0.00930974	0.00155648	563346	chr18:3382797|-	CACAGAGTCCAGACTTCGACGTCAA	1002561	NM_001080007.1
13146955	13146955	autophagy related 9B	atg9b	-1.28669	-1.21148	-1.20852	0.0911262	0.182098	0.18714	791223	chr24:33951896|-	ATCAGAATCCTTTATCTATGCTAAG	359341	NM_001320078.1
13051798	13051798	family with sequence similarity 98, member A	fam98a	-1.2866	-1.28592	-1.28963	0.0100336	0.0101391	0.00957887	559900	chr17:23192050|+	TAAAGGTGATCTTTAACACTGTTTC	1330627	XM_679482.7
13279276	13279276	TPX2, microtubule-associated, homolog (Xenopus laevis) [Source:ZFIN;Acc:ZDB-GENE-030131-9652]	tpx2	-1.28659	-1.78878	-1.28533	0.106275	0.00299786	0.107434		chr23:32106255|-	TTTGCAGAGCTTCAATGCGCTCTAG	441133	ENSDART00000143121
13108331	13108331	prolactin receptor a	prlra	-1.28654	-1.21191	-1.02242	0.00127917	0.00607532	0.681079	407651	chr21:11012419|-	TTGGCTGTTAAAGAGAGCAGAAGCA	861316	XM_005161017.2
13065354	13065354	proteasome 26S subunit, non-ATPase 8	psmd8	-1.28637	-1.53044	-1.27189	0.00862775	0.000387624	0.0108609	415221	chr18:44622252|+	AACCAATCCTCTCACAGTTGCTAGG	703467	NM_001002131.1
13186159	13186159	transmembrane protein 209	tmem209	-1.28629	-1.37488	-1.24699	0.0102955	0.00292287	0.0191557	555279	chr4:5085168|+	CAATGCCAGTCCTTTATTATTATGA	648365	NM_001270973.1
13024185	13024185	transmembrane protease, serine 4a	tmprss4a	-1.28627	-1.48138	-1.12271	0.0245712	0.00257145	0.239688	777630	chr15:12527713|-	CATGACGCGTTTGTGTAGCCTACAG	570796	XM_005157491.2
13258931	13258931	sciellin	scel	-1.28624	-1.35176	-1.50882	0.0182235	0.00760953	0.00130091	368684	chr9:17298470|-	TTGAAGTTGGATGAGAATAACAAAC	94558	XM_005167970.2
13225421	13225421	si:dkey-23a13.4 [Source:ZFIN;Acc:ZDB-GENE-160113-66]	si:dkey-23a13.4	-1.28593	-1.29085	1.00651	0.0212798	0.0199097	0.943036		chr7:5783445|-	CAATTCGGATACTTGAATGAACACA	938032	ENSDART00000167099
13192301	13192301	mitogen-activated protein kinase associated protein 1 [Source:ZFIN;Acc:ZDB-GENE-041111-178]	mapkap1	-1.28592	-1.13688	-1.22369	0.0294814	0.214169	0.06648	100537196	chr5:5011444|-	GAACACCCTGAATCCAGTTGAACAA	770709	ENSDART00000124022
13116453	13116453	calmodulin 3b (phosphorylase kinase, delta)	calm3b	-1.28557	-1.12917	1.10828	0.00767801	0.125749	0.185994	321808	no genomic hits	CTACGTTGCTCGTTATCAAGAGAAA	287324	NM_199570.1
13137405	13137405	c23h20orf24 homolog (H. sapiens)	c23h20orf24	-1.28551	-1.57197	-1.36262	0.00106274	1.86608e-05	0.000273863	334006	chr23:2969481|-	GACAAGCATACAGGACATTCGCATT	1221132	NM_199850.2
13116451	13116451	calmodulin 3b (phosphorylase kinase, delta)	calm3b	-1.28546	-1.16414	-1.01704	0.163782	0.380596	0.920378	321808	chr21:26690241|-	AAGCACTATCTTCTGCTGCTGTGCG	430901	ENSDART00000065392
13222644	13222644	actin related protein 2/3 complex, subunit 4 [Source:ZFIN;Acc:ZDB-GENE-010724-9]	arpc4	-1.28517	-1.41103	-1.32359	0.00288213	0.00040375	0.00149261	114456	chr6:40764181|+	AATAGGGAATACTTAACTGCAACGC	1277014	ENSDART00000146470
13220744	13220744	alanine-glyoxylate aminotransferase a	agxta	-1.28514	-1.17217	-1.07514	0.000600408	0.00858857	0.153376	436603	chr6:27122345|+	TCACTCAAGTTGGATGGCATACAAT	563268	XM_009302409.1
12973066	12973066	cell division cycle 6 homolog (S. cerevisiae)	cdc6	-1.28499	-1.05407	-1.37005	0.065485	0.666062	0.0279999	402825	chr11:11799864|-	TGAATGGGTGTACTCTTTTAATAAA	509861	NM_001127333.1
13213364	13213364	im:7144090	im:7144090	-1.28496	-1.36286	-1.09529	0.000543755	0.000131346	0.0789003	497434	chr6:18590858|-	CAAGGATGACTGACTCTGGAGCCAC	1019064	XM_009302310.1
12976503	12976503	vasoactive intestinal peptide b	vipb	-1.28491	-1.39011	-1.1216	0.00753917	0.0016218	0.143061	100000558	chr11:43109377|-	GGTATACGATCTCTGTCCGCTGACA	1333358	NM_001114555.1
13272012	13272012	actinin, alpha 4	actn4	-1.28489	-1.36768	-1.23699	0.0187068	0.00628659	0.0372575	322221	chrUn_KN150305v1:766|+	TCCGATCATGTTGGCCTGGTTGGCA	563016	NM_199586.1
13282584	13282584	zgc:103601	zgc:103601	-1.28478	-1.14132	-1.27713	0.0206944	0.167964	0.0229946	449801	chr7:37922615|-	TTGTTGAACTGGCCAGTAAACCCAA	768019	NM_001005974.1
13284192	13284192	zgc:103601	zgc:103601	-1.28478	-1.14132	-1.27713	0.0206944	0.167964	0.0229946	449801	chr7:37922615|-	TTGTTGAACTGGCCAGTAAACCCAA	768019	NM_001005974.1
12961839	12961839	uncharacterized LOC100537265	LOC100537265	-1.28477	-1.18746	1.2754	0.10905	0.251424	0.118172	100537265	chr10:15078235|-	GTAGCAGCAGTAACAATTTGACGAC	865949	XR_117764.3
13059474	13059474	zgc:153119	zgc:153119	-1.28463	-1.13314	1.18492	0.152182	0.452446	0.31497	768129	chr18:35433204|-	TATATTCCCATGGTCGTAAGTCACG	1406070	NM_001077275.1
12971262	12971262	huntingtin interacting protein 1 related	hip1r	-1.2846	-1.23961	-1.21636	0.134483	0.191158	0.229124	103910581	chr10:44585360|+	TACTAAAAGCTGAAAAAGATCCCAG	1077920	XM_009300565.1
12990314	12990314	DBF4 zinc finger B	dbf4b	-1.28452	-1.58672	-1.19297	0.0120849	0.000340882	0.0524692	566753	chr12:13851821|+	GATTCAATGCAAACAGAGGCTCCGG	846916	XM_690038.7
13213814	13213814	BCL2-related ovarian killer a	boka	-1.28445	-1.46061	-1.29636	0.00572788	0.000478087	0.00470746	445218	chr6:27072070|-	TAAACTGCTGTCAGACGGTGGTGAA	557887	NM_001003612.2
13030250	13030250	zgc:198329 [Source:ZFIN;Acc:ZDB-GENE-080226-6]	zgc:198329	-1.28433	-1.34447	1.05346	0.0611337	0.0328562	0.662486	557409	chr16:11667967|-	CATCTGTCAGCTCAAGCCACCTGAA	1077034	ENSDART00000112497
13101617	13101617	si:dkey-239i20.4	si:dkey-239i20.4	-1.28427	-1.3859	-1.20394	0.044462	0.0145331	0.115307	557628	chr20:15216099|+	GGCTCGAAAGCCTGGAATACCCTGC	1074274	NM_001044834.2
13285706	13285706	histocompatibility (minor) HA-1 b	hmha1b	-1.28422	-1.21546	-1.16159	0.0146032	0.041832	0.100251	555849	chr22:17627910|+	GATTCGCTGTCTGCCACACAGTGCA	797055	XM_678493.6
13200588	13200588	smoothelin b [Source:ZFIN;Acc:ZDB-GENE-070912-2]	smtnb	-1.28421	-1.12427	-1.0044	0.121361	0.440605	0.976484	664685	chr5:68518609|+	TACACACTCGTGTCGGTTCCAATCC	607385	ENSDART00000082614
13093042	13093042	uncharacterized LOC103910149	LOC103910149	-1.28412	-1.52595	-1.42091	0.0843902	0.0104061	0.0244142	103910149	chr2:55535456|+	AAATGTAATTTACCGATCTCTCCGG	369959	XR_660253.1
13013398	13013398	nipsnap homolog 3A (C. elegans)	nipsnap3a	-1.28405	-1.27929	-1.22721	0.00197654	0.00216012	0.00610343	393234	chr14:6213890|+	CAAAAAGTCATTTTTAAGCGTATGC	1381158	NM_200264.2
13270977	13270977	minichromosome maintenance complex component 2	mcm2	-1.28385	-1.62652	-1.35842	0.0324097	0.00101318	0.0132351	192338	chr22:5603980|+	CACACAGCTTCAGTTTATTACTCCG	472923	NM_173257.2
12989441	12989441	apobec1 complementation factor	a1cf	-1.2838	-1.2251	-1.28284	0.0373966	0.0774247	0.0378327	562916	chr12:6127562|+	CGGGCTGCCACAGCAAAAGCAGGGT	1248126	XM_702707.6
12998496	12998496	opa interacting protein 5	oip5	-1.28374	-1.30218	-1.57423	0.00619896	0.0045929	0.000154371	799087	chr13:33126405|-	CACACAAGTTCAAAAGACGCTTCGT	1151729	NM_001145620.1
13246814	13246814	small nuclear ribonucleoprotein D3 polypeptide [Source:ZFIN;Acc:ZDB-GENE-040625-55]	snrpd3	-1.28369	-1.36858	-1.39786	0.0153239	0.00481968	0.00335003	415171	chr8:30733672|-	ACTGCCACCTATCGGTCTGACTGAA	1309059	ENSDART00000018475
12977453	12977453	DEAD/H (Asp-Glu-Ala-Asp/His) box polypeptide 19 (DBP5 homolog, yeast) [Source:ZFIN;Acc:ZDB-GENE-020419-30]	ddx19	-1.28362	-1.39508	-1.46862	0.00768383	0.00151591	0.00061589	192339	chr11:3504670|+	TATAGTGGAGCCGAGTGCAGTGCCT	224313	ENSDART00000009788
13279272	13279272	cell adhesion molecule L1-like a	chl1a	-1.28356	-1.3384	-1.32009	0.0126505	0.0057545	0.00742784	566148	chr23:11439193|-	TTACTGACTCCTTCAAGAGAAAGAT	192208	XM_009296671.1
13106989	13106989	serine/threonine-protein phosphatase with EF-hands 2-like	LOC100537436	-1.28355	-1.13061	-1.26918	0.0190477	0.187814	0.0233346	100537436	chr21:11289|+	GCATTCCCGTTTAAACAGACACGAA	458889	XM_003200796.3
13060782	13060782	aquaporin 11	aqp11	-1.28352	-1.40203	-1.45326	0.0073177	0.0013045	0.000691603	553476	chr18:2928357|-	GATATAAAGCCGTCCTTCTCGCGAA	224480	XM_001921633.5
12977563	12977563	glycosyltransferase 8 domain containing 1	glt8d1	-1.2835	-1.33161	1.25221	0.0265891	0.0144131	0.0403446	492466	chr11:3952589|+	TAAAACTGGACCGTGAACGCTGAGG	91234	NM_001007338.1
13242793	13242793	zgc:136963 [Source:ZFIN;Acc:ZDB-GENE-060312-8]	FUT9 (1 to many)	-1.28333	-1.31295	-1.12051	0.078896	0.0592437	0.385349		chr8:3321066|-	AGAAGCTCCTATGGACAGATGTGTG	1351194	ENSDART00000155995
13014010	13014010	calnexin	canx	-1.28331	-1.4238	-1.86074	0.0186615	0.00313579	8.20361e-05	406757	chr14:16127617|+	TTTTCATTTGATCAGGGTACGCCCC	587757	NM_213448.1
13305212	13305212	tropomyosin 3	tpm3	-1.28326	-1.35466	-1.34273	0.0213826	0.00841476	0.00976887	373076	chr19:11113051|+	GACTCGTGGTCTAGGAACAGGAGCT	527452	XM_005159377.1
13288384	13288384	vascular cell adhesion protein 1	LOC100149459	-1.28324	-1.17772	-1.06222	0.00498726	0.0360863	0.38052	100149459	chr3:54529056|-	TTAGGTGGGTTGATTTGAAGAGGAC	12122	XM_001921980.5
12976976	12976976	NUF2, NDC80 kinetochore complex component, homolog	nuf2	-1.2831	-1.52667	-1.21855	0.0189999	0.00108919	0.0486713	393280	chr11:403441|+	CGATCCGCTTGTGATACTGCTCCAA	633282	NM_200310.1
13283496	13283496	zgc:173652	zgc:173652	-1.28305	-1.66542	1.07009	0.000991267	6.64978e-06	0.207276	100125271	chr25:35798753|-	CCCTGGAAGAACGTGACTTAGCCTT	963582	NM_001103164.1
13050904	13050904	mannosidase, endo-alpha	manea	-1.28281	-1.23714	-1.11547	0.000165609	0.000477078	0.0197319	447827	chr17:15650974|+	GATGGGAAATTGACTCACAGCTTAA	1274334	NM_001004566.2
13019989	13019989	ankyrin repeat and kinase domain containing 1	ankk1	-1.28263	-1.3295	-1.44364	0.0880682	0.0570007	0.0210014	100170831	chr15:22078316|-	CACATCGGAGTTTGCGTCTGTCATG	355069	NM_001130665.1
12922869	12922869	si:dkey-121h17.7	si:dkey-121h17.7	-1.28261	1.0029	-1.20067	0.152455	0.985785	0.27876	555985	chr21:5033812|+	GGGCGGTAAATATTGACTAAATGGA	110205	XM_698288.6
12929377	12929377	si:dkey-121h17.7	si:dkey-121h17.7	-1.28261	1.0029	-1.20067	0.152455	0.985785	0.27876	555985	chr21:5033812|+	GGGCGGTAAATATTGACTAAATGGA	110205	XM_698288.6
12929419	12929419	si:dkey-121h17.7	si:dkey-121h17.7	-1.28261	1.0029	-1.20067	0.152455	0.985785	0.27876	555985	chr21:5033812|+	GGGCGGTAAATATTGACTAAATGGA	110205	XM_698288.6
12938013	12938013	si:dkey-121h17.7	si:dkey-121h17.7	-1.28261	1.0029	-1.20067	0.152455	0.985785	0.27876	555985	chr21:5033831|+	AATGGATAATGATCTTTTAAAAGAC	1207786	XM_698288.6
12942511	12942511	si:dkey-121h17.7	si:dkey-121h17.7	-1.28261	1.0029	-1.20067	0.152455	0.985785	0.27876	555985	chr21:5033831|+	AATGGATAATGATCTTTTAAAAGAC	1207786	XM_698288.6
12942779	12942779	si:dkey-121h17.7	si:dkey-121h17.7	-1.28261	1.0029	-1.20067	0.152455	0.985785	0.27876	555985	chr21:5033831|+	AATGGATAATGATCTTTTAAAAGAC	1207786	XM_698288.6
13196876	13196876	ATPase, H+ transporting, lysosomal, V1 subunit E1a [Source:ZFIN;Acc:ZDB-GENE-041212-51]	atp6v1e1a	-1.28255	-1.30611	1.02299	0.0425656	0.0323449	0.83132	494083	chr5:37996482|-	GAATGTATGCTCCTCGCTCGTGCGA	195295	ENSDART00000015136
13217376	13217376	zinc finger, NFX1-type containing 1 [Source:ZFIN;Acc:ZDB-GENE-110804-2]	znfx1	-1.28254	-1.17478	-1.03629	0.0270893	0.118674	0.709074		chr6:57401595|-	GTTGCTTACATGTCAAAACTATATG	1385230	ENSDART00000163930
13294120	13294120	ras-related C3 botulinum toxin substrate 1a (rho family, small GTP binding protein Rac1) [Source:ZFIN;Acc:ZDB-GENE-030131-5415]	rac1a	-1.28249	-1.44296	-1.1871	0.0124373	0.00148287	0.0578657	327204	chr12:10438484|+	CAAACAGCCACCACCCAAAAAATCT	172922	ENSDART00000106172
12992040	12992040	si:rp71-1c10.10	si:rp71-1c10.10	-1.28245	-1.38088	-1.33112	0.0397199	0.0129427	0.0224642	100332365	chr12:28848673|+	TGAGCAGACTTGCTTTCTGGAAGAT	744484	XM_002663958.4
[truncated: 35,806 more rows]

## Sheet: GAG-biosynthesis enzymes
original_ClusterID	2016update_ClusterID	2016update_Gene description	2016update_GeneSymbol	control vs csgalnact1a-/-	control vs chsy1-/-	control vs csgalnact1a-/-;csgalnact2-/-	p value control vs csgalnact1a-/-	p value control vs chsy1-/-	p value control vs csgalnact1a-/-;csgalnact2-/-
CS/DS Glycosyltransferas
Deleted in this study:
12960914	12960914	chondroitin sulfate N-acetylgalactosaminyltransferase 1	csgalnact1	-1.05606	-1.01156	-1.07722	0.445668	0.870008	0.30592
13003439	13003439	chondroitin sulfate N-acetylgalactosaminyltransferase 2	csgalnact2	-1.18066	-1.16345	-1.52288	0.00187974	0.00322726	2.92786e-06
13225722	13225722	chondroitin sulfate synthase 1	chsy1	1.06749	1.04503	-1.04869	0.46121	0.615855	0.588585
13230541	13230541	chondroitin polymerizing factor 2	chpf2	-1.0114	1.08308	-1.12457	0.914453	0.45742	0.283925
13230536	13230536	chondroitin polymerizing factor 2	chpf2	-1.00975	-1.00517	-1.07275	0.783544	0.88379	0.0737376
13264879	13264879	chondroitin polymerizing factor a	chpfa	-1.17737	-1.14475	1.09161	0.00689059	0.0173861	0.0887013
12966932	12966932	chondroitin sulfate N-acetylgalactosaminyltransferase 1 [Source:HGNC Symbol;Acc:HGNC:24290]	CSGALNACT1 (1 to many)	-1.0521	1.31595	-1.0942	0.49059	0.00450763	0.236185
13242486	13242486	chondroitin sulfate N-acetylgalactosaminyltransferase 1-like	LOC101886904	1.26944	1.03364	1.16805	0.0343001	0.732956	0.13575
12955708	12955708	chondroitin sulfate synthase 3	chsy3	-1.05034	1.05033	-1.33253	0.676892	0.676936	0.0354016
13281366	13281366	chondroitin sulfate synthase 3	chsy3	-1.13492	-1.02343	1.32567	0.194151	0.801919	0.0134547
13281830	13281830	chondroitin sulfate synthase 3	chsy3	-1.13492	-1.02343	1.32567	0.194151	0.801919	0.0134547
CS/DS sulfotransferase
13186725	13186725	carbohydrate (chondroitin 4) sulfotransferase 11	chst11	-1.04939	-1.09021	1.16072	0.265615	0.0643291	0.00603931
13169389	13169389	carbohydrate (chondroitin 4) sulfotransferase 12a [Source:ZFIN;Acc:ZDB-GENE-081022-13]	chst12a	1.02552	1.09021	1.314	0.690235	0.194372	0.00205953
12945529	12945529	carbohydrate (chondroitin 4) sulfotransferase 12b	chst12b	-1.06075	1.20034	-1.07245	0.569757	0.103815	0.50203
13102847	13102847	carbohydrate (N-acetylgalactosamine 4-0) sulfotransferase 14	chst14	-1.11947	-1.15124	-1.16767	0.0595889	0.0255465	0.016737
13289334	13289334	carbohydrate (N-acetylgalactosamine 4-0) sulfotransferase 14	chst14	1.10711	1.07803	1.16982	0.255379	0.39209	0.0956472
13045061	13045061	carbohydrate (N-acetylgalactosamine 4-sulfate 6-O) sulfotransferase 15	chst15	1.11514	1.07889	1.15403	0.161733	0.314064	0.0772697
13103765	13103765	uronyl-2-sulfotransferase	ust	-1.09511	-1.10659	-1.12811	0.129152	0.0960098	0.0550272
13103763	13103763	uronyl-2-sulfotransferase	ust	1.02195	1.01691	1.03836	0.730161	0.789656	0.552909
CS/DS epimerase
13093645	13093645	dermatan sulfate epimerase	dse	1.02197	1.02717	-1.07504	0.478935	0.386426	0.0385627
13089083	13089083	dermatan sulfate epimerase-like a	dsela	-1.05297	-1.17098	1.07597	0.643532	0.17965	0.514426
Prelink
12955096	12955096	UDP-glucose 6-dehydrogenase	ugdh	-1.08696	-1.26779	-1.55851	0.449543	0.0535365	0.00287382
13257903	13257903	UDP-glucuronate decarboxylase 1	uxs1	1.01742	-1.09269	1.09285	0.662405	0.0483788	0.0480887
13285854	13285854	UDP-glucuronate decarboxylase 1	uxs1	1.09856	1.05529	1.04003	0.229334	0.477535	0.601655
13167112	13167112	xylosyltransferase I	xylt1	1.21807	1.03573	-1.05191	0.0422012	0.678774	0.552858
13171087	13171087	xylosyltransferase II	xylt2	1.05811	-1.02616	-1.07936	0.151173	0.488764	0.0642159
13273218	13273218	xylosyltransferase II	xylt2	1.07694	-1.01011	-1.07332	0.260513	0.873581	0.281128
13101641	13101641	family with sequence similarity 20, member B (H. sapiens)	fam20b	-1.26777	-1.3106	-1.3529	0.0135469	0.00704435	0.00386236
13094950	13094950	family with sequence similarity 20, member B (H. sapiens)	fam20b	-1.03232	1.05133	-1.02582	0.685909	0.527677	0.745378
13022159	13022159	2-phosphoxylose phosphatase 1	pxylp1	1.23861	-1.02346	-1.26917	0.00797683	0.71366	0.00449151
Link
13009989	13009989	xylosylprotein beta 1,4-galactosyltransferase, polypeptide 7 (galactosyltransferase I) [Source:ZFIN;Acc:ZDB-GENE-040727-3]	b4galt7	-1.01341	1.12426	1.1109	0.892952	0.256763	0.304721
13015103	13015103	xylosylprotein beta 1,4-galactosyltransferase, polypeptide 7 (galactosyltransferase I) [Source:ZFIN;Acc:ZDB-GENE-040727-3]	b4galt7	-1.02619	-1.05715	-1.15079	0.76539	0.525452	0.131933
13227962	13227962	beta-1,3-glucuronyltransferase 3 (glucuronosyltransferase I)	b3gat3	-1.08853	-1.08196	-1.092	0.049306	0.0637984	0.0430519
12972054	12972054	UDP-Gal:betaGal beta 1,3-galactosyltransferase polypeptide 6	b3galt6	1.05025	-1.03171	1.0853	0.444293	0.622229	0.216006
12977388	12977388	UDP-Gal:betaGal beta 1,3-galactosyltransferase polypeptide 6 [Source:ZFIN;Acc:ZDB-GENE-101104-13]	b3galt6	1.13055	1.14966	1.32606	0.210261	0.160164	0.013954
HS Glycosyltransferas
13034808	13034808	exostosin glycosyltransferase 1a	ext1a	-1.10685	1.21412	-1.02757	0.253015	0.0463795	0.749914
13071453	13071453	exostosin glycosyltransferase 1b	ext1b	-1.09874	-1.15834	-1.04374	0.168599	0.0457637	0.510819
13071610	13071610	exostoses (multiple) 1c	ext1c	-1.01149	-1.07858	-1.008	0.819597	0.157176	0.873413
13077897	13077897	exostoses (multiple) 1c	ext1c	1.23948	1.08294	1.03074	0.084829	0.486328	0.788567
13071500	13071500	exostoses (multiple) 1c [Source:ZFIN;Acc:ZDB-GENE-050211-5]	ext1c	1.03749	1.03429	1.06839	0.607706	0.63766	0.364992
[truncated: 31 more rows]

## Sheet: CS DS proteoglycans
original_ClusterID	2016update_ClusterID	2016update_Gene description	2016update_GeneSymbol	control vs csgalnact1a-/-	control vs chsy1-/-	control vs csgalnact1a-/-;csgalnact2-/-	p value control vs csgalnact1a-/-	p value control vs chsy1-/-	p value control vs csgalnact1a-/-;csgalnact2-/-
[truncated: 41 more rows]
